# Supplementary material for: Degradation Reduces Microbial Richness and Alters Microbial Functions in an Australian Peatland
Source: Microb Ecol. 2022 Jul 22;85(3):875–91. doi: 10.1007/s00248-022-02071-z (PMC10156627; doi:10.1007/s00248-022-02071-z)
Supplement: Supplementary file 2 — Supplementary file2 (XLSX 54 KB) [file 248_2022_2071_MOESM2_ESM.xlsx]

## Sheet: Supplementary table_1_bacterial
	Core 1			Core 2			Core 3
pathway	acrotelm	mesotelm	catotelm	acrotelm	mesotelm	catotelm	acrotelm	mesotelm	catotelm
1CMET2-PWY	4.94991	5.10731	4.92238	4.93883	5.05569	5.06076	5.05404	5.03357	5.02487
3-HYDROXYPHENYLACETATE-DEGRADATION-PWY	3.51947	3.30622	2.86659	3.63096	3.16026	2.84874	3.49555	3.09779	2.62269
AEROBACTINSYN-PWY	0.900296	1.71474	1.49963	1.81945	1.5598	1.84832	1.27761	1.67855	0
ALL-CHORISMATE-PWY	4.16675	4.11525	3.65912	3.9576	3.93042	4.13086	4.15486	4.04729	4.0188
ANAEROFRUCAT-PWY	4.92519	5.06012	4.91063	4.91108	5.00457	4.99662	5.02888	4.99564	5.00497
ANAGLYCOLYSIS-PWY	5.18311	5.2716	5.17679	5.20429	5.21554	5.27978	5.21892	5.25545	5.26433
ARG+POLYAMINE-SYN	4.45487	4.67449	4.56923	4.50215	4.70494	4.66406	4.54973	4.6228	4.71223
ARGDEG-PWY	1.3472	1.14046	1.71381	0	1.44896	2.64975	0.621259	1.7147	1.65741
ARGORNPROST-PWY	3.80369	3.88269	3.81729	3.85769	4.00942	3.90112	3.88827	3.73183	3.43858
ARGSYN-PWY	5.16241	5.24293	5.13328	5.18396	5.17841	5.23421	5.18825	5.21671	5.22662
ARGSYNBSUB-PWY	5.17246	5.24819	5.16592	5.19429	5.19019	5.2653	5.19428	5.23524	5.26421
ARO-PWY	5.19626	5.27244	5.16431	5.21579	5.2117	5.27166	5.22213	5.2544	5.26477
ASPASN-PWY	4.70533	4.75893	4.47645	4.70636	4.6508	4.71427	4.73428	4.66352	4.50858
AST-PWY	3.46885	3.58436	2.57902	3.52091	3.39908	3.22757	3.50015	3.38407	2.53794
BENZCOA-PWY	0	0	1.73195	0	0	0	0	0	0
BIOTIN-BIOSYNTHESIS-PWY	4.80216	4.94382	4.6297	4.75245	4.92217	4.79598	4.87018	4.86319	4.82712
BRANCHED-CHAIN-AA-SYN-PWY	5.31664	5.39014	5.27972	5.3267	5.33315	5.3841	5.34666	5.36112	5.38935
CALVIN-PWY	5.18687	5.25507	5.15188	5.20555	5.20718	5.25384	5.20748	5.23484	5.25293
CATECHOL-ORTHO-CLEAVAGE-PWY	3.84668	3.88251	3.457	3.96011	3.60091	3.65107	3.95975	3.62745	3.42958
CENTBENZCOA-PWY	0	1.34242	2.49971	0	0	1.86125	0	1.09691	1.54439
CENTFERM-PWY	3.07355	3.58799	4.00002	2.99435	3.35431	4.05075	3.35268	3.52761	3.70092
CHLOROPHYLL-SYN	3.73818	3.0844	2.27354	3.33264	3.25756	2.40357	3.75767	3.04084	0
COA-PWY	5.15678	5.24452	5.14593	5.17501	5.18865	5.25514	5.18896	5.22571	5.24262
COBALSYN-PWY	4.65696	4.72135	4.5277	4.63089	4.66967	4.61375	4.71555	4.61557	4.67732
CODH-PWY	2.93564	3.93071	4.4137	3.13835	4.01306	4.37954	3.50422	4.20116	4.53727
COLANSYN-PWY	5.11871	5.19792	5.08836	5.13022	5.12714	5.18228	5.15482	5.17652	5.19396
COMPLETE-ARO-PWY	5.21953	5.29686	5.18956	5.23891	5.23652	5.29685	5.24608	5.27926	5.29025
CRNFORCAT-PWY	0	3.04596	1.87475	1.89191	3.42266	2.04501	2.9631	2.37405	2.2474
DAPLYSINESYN-PWY	5.1622	5.21935	5.03788	5.18661	5.15959	5.1687	5.17218	5.17987	5.15385
DENITRIFICATION-PWY	3.63476	3.86368	3.46619	3.58169	3.83288	3.71014	3.79605	3.83162	3.58344
DENOVOPURINE2-PWY	4.58029	4.7646	4.99446	4.58669	4.64233	5.05697	4.69163	4.88398	5.05376
DHGLUCONATE-PYR-CAT-PWY	2.70008	2.39068	0	3.30992	2.65082	0	2.47455	2.20344	0
DTDPRHAMSYN-PWY	5.18237	5.2657	5.15987	5.20899	5.19493	5.27759	5.21335	5.25453	5.26957
ECASYN-PWY	1.4708	0.807981	1.53478	0.486232	1.37983	2.44896	1.28831	1.40187	1.36555
ENTBACSYN-PWY	3.59548	3.3632	2.83019	3.42543	3.11645	3.32625	3.62152	3.28537	3.28991
FAO-PWY	5.17756	5.26901	5.01496	5.22178	5.23673	5.19239	5.22088	5.18726	5.12045
FASYN-ELONG-PWY	5.34181	5.42605	5.22854	5.3562	5.35551	5.34867	5.39371	5.36334	5.33622
FASYN-INITIAL-PWY	4.92315	5.06392	4.69402	4.9132	5.0632	4.88387	5.03772	4.91196	4.85824
FERMENTATION-PWY	4.71983	4.87654	4.70303	4.68251	4.72743	4.72742	4.90722	4.73583	4.6753
FOLSYN-PWY	4.95785	5.08717	4.8909	4.94213	5.04825	5.0149	5.03508	5.02708	5.01248
FUC-RHAMCAT-PWY	1.70776	2.05737	2.13514	0	1.72196	2.70576	1.24006	1.69416	2.15563
FUCCAT-PWY	3.15909	2.95348	2.88205	3.06728	3.13765	3.33611	2.92708	3.05396	2.78966
GALACT-GLUCUROCAT-PWY	4.15422	4.21979	3.92199	4.2405	4.32564	4.03883	4.32581	4.05745	3.90523
GALACTARDEG-PWY	4.06373	3.99529	3.6035	4.06129	3.96777	3.99191	4.01497	3.90042	3.91005
GALACTUROCAT-PWY	4.67719	4.61549	4.27689	4.66446	4.61359	4.51683	4.64895	4.53785	4.46892
GALLATE-DEGRADATION-I-PWY	2.98295	2.87813	1.82684	3.09164	3.10324	2.21611	2.861	2.22457	1.85256
GALLATE-DEGRADATION-II-PWY	2.7693	2.28864	1.64139	2.83112	2.54379	0	2.44441	2.22457	1.85256
GLCMANNANAUT-PWY	3.67402	3.66493	3.12823	3.67684	3.79665	3.58392	3.96094	3.7119	3.93661
GLUCARDEG-PWY	4.09011	4.03612	3.69617	4.07859	4.00018	4.04815	4.0448	4.00497	3.9347
GLUCARGALACTSUPER-PWY	4.06373	3.99529	3.6035	4.06129	3.96777	3.99191	4.01497	3.90042	3.91005
GLUCONEO-PWY	5.061	5.15824	5.01122	5.06788	5.12951	5.11395	5.11378	5.10105	5.10293
GLUCOSE1PMETAB-PWY	4.14646	4.32915	3.89797	4.21281	4.17987	4.27931	4.37834	4.33331	4.26462
GLUCUROCAT-PWY	4.87278	4.80084	4.61493	4.93353	4.70023	4.75374	4.78515	4.79573	4.67829
GLUTORN-PWY	5.18602	5.2563	5.14267	5.21208	5.19926	5.25141	5.20287	5.22508	5.24382
GLYCOCAT-PWY	5.12039	5.15437	5.04712	5.14104	5.0932	5.15691	5.09997	5.15077	5.15182
GLYCOGENSYNTH-PWY	5.02687	5.11636	5.02574	5.02255	5.08176	5.13136	5.06035	5.11454	5.15099
GLYCOL-GLYOXDEG-PWY	1.14505	1.71906	1.78242	0	1.09213	2.28159	1.29144	1.33805	1.82947
GLYCOLYSIS	5.03929	5.15421	5.05164	5.0331	5.1352	5.14317	5.11618	5.11548	5.14866
GLYCOLYSIS-E-D	4.97804	5.09517	4.94288	4.9712	5.04426	5.04344	5.06527	5.03719	5.04036
GLYCOLYSIS-TCA-GLYOX-BYPASS	4.96277	5.09766	4.83087	4.95876	5.02834	5.01328	5.05638	4.98197	4.9039
GLYOXYLATE-BYPASS	5.07017	5.0999	4.8709	5.10156	5.02377	5.02062	5.05069	5.04929	4.99169
GOLPDLCAT-PWY	1.61974	2.86108	2.88039	1.6219	2.48667	2.87876	2.1754	2.70684	2.71731
HCAMHPDEG-PWY	2.82104	2.93404	2.52163	2.91055	2.68121	2.83546	3.15985	2.90229	2.33364
HEME-BIOSYNTHESIS-II	4.94917	4.97395	4.82505	4.99749	4.95402	4.94444	4.94426	4.97587	4.96808
HEMESYN2-PWY	5.1501	5.19966	5.03293	5.16087	5.1623	5.14496	5.1558	5.1745	5.1726
HEXITOLDEGSUPER-PWY	3.57998	3.21394	3.24165	3.67975	3.55941	3.69802	3.1316	3.46441	3.27221
HISDEG-PWY	4.94467	4.93375	4.73887	4.98923	4.89993	4.91218	4.88117	4.90949	4.82148
HISTSYN-PWY	5.1516	5.21985	5.09408	5.17268	5.1708	5.21552	5.16609	5.20096	5.20372
HOMOSER-METSYN-PWY	4.98257	4.96331	4.79118	5.03644	4.93635	4.93584	4.89701	4.95024	4.87957
HSERMETANA-PWY	5.17331	5.18413	4.9933	5.21016	5.10644	5.10894	5.1545	5.14772	5.0685
ILEUSYN-PWY	5.37616	5.43305	5.30077	5.38344	5.37675	5.40987	5.40133	5.39635	5.42127
KDO-NAGLIPASYN-PWY	2.74515	2.15794	2.11213	2.1439	2.57583	3.03361	1.86045	2.4182	1.94027
KETOGLUCONMET-PWY	3.71319	3.3388	2.15916	3.75952	3.72458	2.84803	3.42517	2.83555	1.9879
LACTOSECAT-PWY	3.43751	2.3853	0	3.31271	2.56583	1.93146	2.80021	1.80438	1.5139
LEU-DEG2-PWY	4.93867	4.94069	4.60755	4.94076	4.93871	4.79377	4.9043	4.84471	4.77588
LIPASYN-PWY	2.32507	1.79229	1.81477	2.02309	2.62346	1.47279	1.86348	2.23632	2.11969
LPSSYN-PWY	0	1.45931	1.93619	0	1.78377	2.69332	0.954421	1.99103	1.76425
MET-SAM-PWY	5.07588	5.09296	4.9342	5.11506	5.05425	5.06595	5.03615	5.0747	5.02815
METH-ACETATE-PWY	2.31216	3.50548	4.41913	2.43075	3.83981	4.36555	3.22655	4.02212	4.45931
METHANOGENESIS-PWY	0	3.28637	3.91661	0	1.86777	4.00394	1.86415	3.43707	3.88225
METHGLYUT-PWY	0.607198	0.870246	1.55988	0	1.18902	2.12573	0.3517	1.43492	1.39974
METHYLGALLATE-DEGRADATION-PWY	3.07867	2.97407	1.92366	3.18717	3.19841	2.31284	2.95686	2.32127	1.94938
NAD-BIOSYNTHESIS-II	3.65935	3.81539	3.8941	3.62104	3.97061	3.97075	3.84143	3.7991	3.94379
NADSYN-PWY	3.92301	4.05556	3.2071	3.76608	4.16058	3.48291	4.12515	3.62217	2.97946
NAGLIPASYN-PWY	5.14672	5.18466	5.08728	5.15852	5.1254	5.1714	5.12305	5.18768	5.20309
NONMEVIPP-PWY	5.1227	5.17731	5.09419	5.14337	5.10952	5.17367	5.13988	5.17853	5.2005
NONOXIPENT-PWY	5.29884	5.3584	5.23827	5.3283	5.29897	5.35516	5.31433	5.34404	5.34184
OANTIGEN-PWY	5.17184	5.23999	5.12627	5.19256	5.17517	5.234	5.18676	5.2229	5.23588
ORNARGDEG-PWY	1.3472	1.14046	1.71381	0	1.44896	2.64975	0.621259	1.7147	1.65741
ORNDEG-PWY	3.34267	3.11025	2.52697	0	3.2315	3.17318	3.3905	3.13756	3.00383
P101-PWY	3.44195	3.39526	2.92788	3.66667	3.33027	3.10998	3.48701	3.60916	2.79427
P105-PWY	5.11522	5.23125	4.97645	5.12098	5.15262	5.15392	5.18807	5.12859	5.05418
P108-PWY	5.18374	5.25196	5.13329	5.21039	5.18948	5.23801	5.20576	5.21564	5.2128
P122-PWY	4.23661	4.10958	3.98148	4.29433	4.35519	4.1209	4.40315	3.99633	3.70191
P124-PWY	5.12118	5.12004	4.95206	5.16324	4.98963	5.06908	5.10585	5.09869	5.04152
P125-PWY	3.61379	4.10975	3.5521	3.7124	3.55736	3.76974	4.18256	3.69308	3.42383
P161-PWY	3.98214	3.60392	3.48457	3.89808	3.99956	3.62637	3.93958	3.48636	3.1776
P162-PWY	0.902981	2.34815	2.42106	0	0	2.35154	0	1.69828	2.89929
P163-PWY	3.47632	4.16607	3.61389	3.66061	3.76076	4.14524	3.77576	3.81763	3.45922
P164-PWY	5.05693	5.05842	4.86365	5.09052	5.00534	5.02337	5.00495	5.04464	4.99781
P184-PWY	2.96172	2.90939	1.85075	3.0707	3.14777	2.23747	2.8322	2.18005	1.68485
P221-PWY	3.71231	3.52457	3.22249	3.75824	3.81599	3.30136	3.34371	3.82084	3.56807
P23-PWY	5.06285	5.1826	5.07334	5.0481	5.17355	5.16107	5.1466	5.13489	5.17415
P241-PWY	2.5452	2.85021	3.69922	3.05586	2.39308	3.54291	2.96741	3.09874	3.65791
P261-PWY	3.09876	3.4196	3.21604	3.56642	3.3749	3.58803	3.51673	3.53341	3.31839
P281-PWY	4.10608	3.9903	3.65102	4.12405	3.92723	3.85219	4.14763	3.81374	3.74893
P341-PWY	0	0	2.15735	0	0	2.09812	0	0	1.99986
P381-PWY	3.56739	3.80683	3.55893	3.65016	3.50764	3.53621	3.88711	3.64692	3.40681
P4-PWY	5.08187	5.14954	4.97345	5.09082	5.09529	5.10205	5.09729	5.10597	5.08079
P42-PWY	5.17565	5.243	5.26517	5.202	5.17977	5.35064	5.14551	5.28871	5.3584
P441-PWY	3.93896	3.93021	3.57016	3.83904	4.11298	3.93869	4.13782	3.87324	3.72375
P461-PWY	2.85498	2.45301	2.5133	2.9742	2.82422	3.00074	2.36547	2.72416	2.55081
P562-PWY	3.7871	3.64402	3.44765	3.83389	3.5148	3.46091	3.95699	3.70619	3.60073
P621-PWY	3.72829	3.6615	3.41816	3.86153	3.50077	3.54591	3.75361	3.47707	3.35367
PANTO-PWY	5.13948	5.22073	5.10953	5.16217	5.15533	5.20793	5.17225	5.19894	5.20956
PANTOSYN-PWY	5.08722	5.15516	5.05176	5.10543	5.11754	5.15085	5.10638	5.11331	5.14318
PENTOSE-P-PWY	5.22583	5.28141	5.10691	5.25391	5.21338	5.24126	5.25026	5.24459	5.20904
PEPTIDOGLYCANSYN-PWY	5.14387	5.21962	5.1069	5.16156	5.17071	5.208	5.16328	5.19626	5.20966
PHOSLIPSYN-PWY	5.26888	5.34662	5.22213	5.2946	5.29455	5.33925	5.29044	5.32401	5.33039
POLYAMINSYN3-PWY	4.21151	4.45389	4.34613	4.26459	4.49832	4.43952	4.31432	4.40218	4.49912
POLYAMSYN-PWY	4.20061	4.44062	4.33251	4.25033	4.48816	4.42605	4.30486	4.38348	4.48384
POLYISOPRENSYN-PWY	5.16369	5.24175	5.12748	5.18061	5.18437	5.23656	5.18823	5.21455	5.22614
PPGPPMET-PWY	4.42384	4.45001	4.27797	4.50755	4.49288	4.34135	4.46167	4.35075	4.23403
PROTOCATECHUATE-ORTHO-CLEAVAGE-PWY	4.60643	4.65272	4.30349	4.62125	4.5278	4.45774	4.71282	4.48784	4.42428
PRPP-PWY	4.58971	4.71893	4.77459	4.60498	4.63439	4.94722	4.66409	4.81643	4.89282
PWY-1269	5.09604	5.14643	5.04113	5.11272	5.11254	5.1374	5.07761	5.14649	5.16418
PWY-1361	3.47311	2.52185	2.1864	3.3818	2.6772	0	2.81865	1.96024	1.30522
PWY-1422	3.16156	0	0	1.00746	0	0	0	0	0
PWY-1501	3.19757	3.17173	2.48997	3.28888	3.06384	2.72627	3.33792	2.89327	2.1361
PWY-1541	0	0	0	0	3.65202	1.69869	1.2501	0	1.90245
PWY-1622	3.90353	4.47848	4.23215	4.03292	4.23261	4.24108	4.33313	4.33605	4.3932
PWY-181	4.75976	4.9111	4.66462	4.7323	4.78713	4.78771	4.86588	4.81357	4.79043
PWY-1861	3.28909	3.81358	4.43275	3.105	3.39459	4.41918	3.07962	3.83312	4.27671
PWY-1882	3.65359	3.82561	3.05265	3.86183	3.66779	3.42442	3.78968	3.50523	2.99923
PWY-2941	0	0	2.8926	1.80606	1.8572	2.3007	1.74808	2.52056	2.29191
PWY-2942	5.228	5.29769	5.17799	5.24634	5.24736	5.29563	5.24737	5.27146	5.27503
PWY-3001	5.25411	5.32561	5.21912	5.27266	5.2693	5.32602	5.28012	5.30247	5.31878
PWY-3081	0	0	1.85677	1.6461	1.16904	0	0	2.2946	2.13212
PWY-3661	2.77143	3.21091	2.01044	2.72526	3.40824	2.53081	3.17981	2.84516	2.41442
PWY-3781	5.65561	5.72994	5.57907	5.67554	5.67342	5.70753	5.68088	5.7	5.68387
PWY-3801	3.08145	3.70889	3.89074	2.70547	2.69288	3.88892	3.19197	4.26631	4.20313
PWY-3941	1.90309	0	0	1.75148	1.20837	0.521033	2.58967	2.27155	2.2715
PWY-4361	1.17174	0	1.54585	1.51304	0	0	0	0	1.37368
PWY-4984	4.98232	5.00749	4.84935	5.02918	4.91942	4.95723	4.97576	4.98876	4.94066
PWY-5005	1.07913	2.22797	3.595	1.59754	2.18931	2.91064	1.94817	3.63409	4.2452
PWY-5022	4.67022	4.71728	4.47751	4.63645	4.70846	4.6007	4.66465	4.62442	4.57661
PWY-5028	4.28793	4.27648	3.79208	4.21969	4.27247	4.03434	4.33041	4.04457	3.99554
PWY-5088	0.842734	0	2.87642	0	0	2.60533	1.7927	0.82808	2.56621
PWY-5097	5.21555	5.28385	5.1612	5.23357	5.23255	5.27648	5.23435	5.25732	5.26147
PWY-5100	4.79074	4.9556	4.82852	4.79865	4.79128	4.96655	4.90487	4.87498	4.86453
PWY-5101	5.39247	5.45288	5.32486	5.401	5.39679	5.43485	5.41749	5.41832	5.44335
PWY-5103	5.27426	5.3436	5.23912	5.28622	5.28191	5.33921	5.29902	5.32141	5.34614
PWY-5104	5.15721	5.21445	5.29012	5.18098	5.1474	5.346	5.11399	5.27048	5.38793
PWY-5121	5.11223	5.17051	5.09422	5.13613	5.10893	5.18098	5.13006	5.16764	5.18983
PWY-5154	5.19092	5.25445	5.10558	5.21545	5.18586	5.22362	5.20362	5.22626	5.20356
PWY-5177	0.60206	2.04911	2.12363	0	0	2.05294	0	1.39791	2.61014
PWY-5178	3.0236	3.22806	2.34903	3.15772	3.03456	3.05993	3.27135	2.98916	2.19409
PWY-5180	3.89057	3.53657	3.39112	3.81836	3.87961	3.53012	3.84022	3.41651	3.13598
PWY-5181	4.04161	4.01438	3.5568	4.09341	3.84641	3.80405	4.04798	3.84043	3.707
PWY-5182	3.89057	3.53657	3.39112	3.81836	3.87961	3.53012	3.84022	3.41651	3.13598
PWY-5183	3.14683	2.45293	2.29767	3.21145	3.11237	2.29766	3.05548	2.7553	2.22625
PWY-5184	0	0	1.61682	0	0	1.88789	0	0	0
PWY-5188	5.21091	5.26834	5.14622	5.23132	5.21139	5.25147	5.22133	5.2487	5.24906
PWY-5189	5.17875	5.24355	5.11822	5.19751	5.18585	5.21789	5.19652	5.21983	5.22605
PWY-5198	3.74522	3.31066	3.9033	3.41168	3.28459	4.07862	3.85505	3.54172	3.79165
PWY-5266	0	0	0	0	0	0	0	3.20332	0
PWY-5273	0	0	0	0	0	0	0	3.20332	0
PWY-5304	4.72655	4.62984	4.50688	4.80703	4.45085	4.57538	4.60005	4.66403	4.53408
PWY-5345	5.13602	5.21951	5.02124	5.14724	5.153	5.1629	5.18739	5.14864	5.11822
PWY-5347	5.09686	5.11823	4.96932	5.13681	5.08303	5.10242	5.05938	5.09946	5.05794
PWY-5384	4.12837	4.30606	3.88173	4.19322	4.16223	4.25643	4.34881	4.30666	4.23486
PWY-5392	3.92201	4.07348	3.26573	3.88845	4.11615	3.81925	4.15007	3.96707	3.43719
PWY-5415	3.79189	3.45833	3.13246	3.75893	3.74155	3.25854	3.64415	3.29348	2.9067
PWY-5417	3.82298	3.8307	3.36182	3.90763	3.595	3.60697	3.87084	3.61613	3.43616
PWY-5419	3.78853	3.73245	3.05492	3.64069	4.06682	3.05677	3.95582	3.2833	3.02137
PWY-5420	3.77374	3.52129	3.08217	3.66837	3.85684	3.12868	3.71289	3.27014	2.9365
PWY-5430	3.19828	3.30876	2.39316	3.3954	3.42382	2.97475	3.5502	3.06717	2.45282
PWY-5431	3.82298	3.8307	3.36182	3.90763	3.595	3.60697	3.87084	3.61613	3.43616
PWY-5484	4.93202	5.0637	4.95599	4.9122	5.06469	5.0396	5.03432	5.0116	5.05636
PWY-5505	4.69624	4.79986	4.66721	4.66758	4.7743	4.83647	4.80392	4.74778	4.68165
PWY-5507	2.87887	3.37538	3.56579	2.45109	3.0189	3.55135	3.22675	3.52446	3.42202
PWY-5509	4.52741	4.58936	4.37843	4.52924	4.63464	4.54226	4.55728	4.51743	4.59369
PWY-5529	3.92681	3.32218	2.53181	3.54929	3.48982	2.659	3.83182	3.22581	0
PWY-5531	3.92207	3.61203	3.30391	3.62195	3.80606	3.14757	3.85821	3.25862	3.28198
PWY-5532	0	2.68747	3.6247	0	2.23639	3.64947	0	2.81926	3.53197
PWY-5647	3.46202	3.46503	2.59036	3.23098	3.67778	2.68378	3.69348	2.87068	2.37937
PWY-5651	3.72929	3.86332	3.00512	3.56884	3.97357	3.28192	3.93698	3.42253	2.77633
PWY-5654	3.47486	3.47101	2.71383	3.29151	3.69043	2.72076	3.70228	3.01483	2.53869
PWY-5655	3.6229	3.54099	2.82966	3.4479	3.78954	2.95037	3.7201	3.10191	2.61549
PWY-5656	0	0	0.902916	0	0	1.64073	0	1.76034	1.60093
PWY-5659	5.1769	5.26094	5.15773	5.19708	5.19767	5.2541	5.22474	5.23649	5.2551
PWY-5667	5.26816	5.34888	5.22545	5.28917	5.30152	5.34378	5.29449	5.32558	5.33019
PWY-5676	4.43435	4.70592	4.3498	4.48235	4.39676	4.45347	4.71139	4.39793	4.3842
PWY-5677	2.26511	2.73641	1.68508	2.30415	3.29278	2.44602	2.55962	1.72829	1.83314
PWY-5686	5.22919	5.30388	5.19537	5.24686	5.24786	5.30542	5.25053	5.28316	5.29982
PWY-5695	5.10032	5.21771	5.05016	5.10977	5.18512	5.19316	5.17347	5.16013	5.16511
PWY-5705	3.94528	3.90626	3.42234	3.99692	3.86463	3.84207	3.95339	3.71446	3.76833
PWY-5741	4.29008	4.37605	4.11446	4.27022	4.35382	4.17901	4.32309	4.28498	4.3041
PWY-5743	0	0	0	0	0	0	0	0	0
PWY-5744	0	0	0	0	0	0	0	0	0
PWY-5747	4.15292	4.25353	3.80994	4.14408	4.26067	4.1182	4.18366	4.19949	4.13906
PWY-5837	4.09525	4.1449	4.05156	3.98047	4.23899	4.20412	4.27568	4.20156	4.1239
PWY-5838	4.36038	4.48674	4.41661	4.29992	4.5628	4.57973	4.55673	4.52019	4.46477
PWY-5840	4.29275	4.45252	4.39688	4.25635	4.52332	4.55601	4.48054	4.49463	4.44611
PWY-5845	4.26978	4.40088	4.04983	4.23061	4.42454	4.43189	4.44206	4.37436	4.16471
PWY-5850	4.26978	4.40088	4.04983	4.23061	4.42454	4.43189	4.44206	4.37436	4.16471
PWY-5855	4.91591	5.02946	4.77611	4.88623	4.94196	4.86276	4.9811	4.94863	4.91313
PWY-5856	4.91591	5.02946	4.77611	4.88623	4.94196	4.86276	4.9811	4.94863	4.91313
PWY-5857	4.91591	5.02946	4.77611	4.88623	4.94196	4.86276	4.9811	4.94863	4.91313
PWY-5860	4.11207	4.24444	3.88544	4.07088	4.27352	4.27798	4.28991	4.21853	4.00068
PWY-5861	4.20706	4.33472	4.26824	4.14309	4.42157	4.43515	4.41208	4.37272	4.31308
PWY-5862	4.11207	4.24444	3.88544	4.07088	4.27352	4.27798	4.28991	4.21853	4.00068
PWY-5863	4.14598	4.19576	4.1034	4.03336	4.28718	4.25513	4.32299	4.25153	4.17561
PWY-5896	4.26978	4.40088	4.04983	4.23061	4.42454	4.43189	4.44206	4.37436	4.16471
PWY-5897	4.33117	4.45183	4.38006	4.2661	4.5305	4.54262	4.52782	4.48763	4.42988
PWY-5898	4.33117	4.45183	4.38006	4.2661	4.5305	4.54262	4.52782	4.48763	4.42988
PWY-5899	4.33117	4.45183	4.38006	4.2661	4.5305	4.54262	4.52782	4.48763	4.42988
PWY-5910	3.51213	3.90946	3.8809	3.68964	3.86601	3.91128	3.65963	3.4384	3.71443
PWY-5913	5.11445	5.185	4.98108	5.13605	5.09221	5.10009	5.14855	5.13405	5.0703
PWY-5918	5.07914	5.11809	4.98407	5.11524	5.0835	5.09724	5.07912	5.11311	5.10927
PWY-5920	4.95391	5.01681	4.78107	4.94737	4.96414	4.93261	4.97563	4.9757	4.93874
PWY-5941	4.96884	4.97698	4.84042	5.01103	4.82704	4.93585	4.93699	4.97113	4.89332
PWY-5971	4.85165	5.14394	4.78091	4.98755	5.16859	5.02045	5.1002	4.97292	4.94593
PWY-5973	5.36705	5.44959	5.29048	5.38516	5.38988	5.4	5.41518	5.40526	5.39156
PWY-5989	4.99724	5.13345	4.76746	4.98651	5.12847	4.95265	5.11049	4.98293	4.92992
PWY-6071	3.76652	3.58149	2.85216	3.86298	3.69681	3.51403	3.75005	3.30062	2.97778
PWY-6107	3.61852	3.62585	3.41245	3.78063	3.48438	3.5226	3.71316	3.43949	3.36304
PWY-6121	5.21263	5.29256	5.18016	5.23018	5.22968	5.27882	5.24083	5.26683	5.2841
PWY-6122	5.22122	5.30183	5.19229	5.24046	5.23704	5.29155	5.25178	5.27433	5.29363
PWY-6123	5.15041	5.23106	5.13102	5.16831	5.17341	5.23099	5.17732	5.21106	5.23243
PWY-6125	5.18321	5.26746	5.14238	5.1989	5.21203	5.26042	5.21783	5.23894	5.24677
PWY-6126	5.22354	5.30413	5.19266	5.23913	5.25111	5.30685	5.25254	5.28254	5.29581
PWY-6141	0	0	1.88074	0	0	2.54012	0	0	0
PWY-6147	4.97002	5.11336	4.91574	4.95389	5.06605	5.05041	5.06649	5.04065	5.02162
PWY-6148	0	2.49104	3.70259	1.22497	1.82634	3.70552	0	2.84141	3.60393
PWY-6151	4.97789	4.97657	4.80383	5.01563	4.87722	4.94112	4.92345	4.95581	4.87121
PWY-6163	5.16661	5.24657	5.13806	5.18504	5.1897	5.24582	5.19743	5.22502	5.23995
PWY-6165	0	1.37183	2.57944	0	1.61821	2.67142	0.845514	1.94829	2.49806
PWY-6167	0	2.49434	3.71948	0	1.76849	4.00593	2.12767	3.45223	3.91823
PWY-6174	2.56064	2.79914	3.737	2.51253	3.02183	3.73406	1.99831	2.77281	3.58797
PWY-6182	3.85993	3.87995	3.41687	3.94301	3.6454	3.65632	3.92013	3.66531	3.49117
PWY-6185	3.68081	3.56127	2.24419	3.60248	2.91774	3.14774	3.5754	3.04709	2.35811
PWY-621	4.12837	4.30606	3.88173	4.19322	4.16223	4.25643	4.34881	4.30666	4.23486
PWY-6210	3.33603	3.07993	2.54437	3.17943	3.66428	2.59226	3.4162	2.82178	2.34216
PWY-622	3.88799	3.66018	3.37764	3.84754	3.7392	3.65766	3.94422	3.94347	3.75039
PWY-6263	4.48159	4.73687	4.76953	4.53559	4.70843	4.86543	4.59931	4.82219	4.86758
PWY-6269	4.5282	4.58965	4.37879	4.53107	4.63816	4.54467	4.55696	4.51806	4.59542
PWY-6277	5.22122	5.30183	5.19229	5.24046	5.23704	5.29155	5.25178	5.27433	5.29363
PWY-6282	4.99218	5.12905	4.76373	4.98055	5.12086	4.94776	5.10676	4.9795	4.92647
PWY-6317	4.95542	4.96992	4.82927	4.98837	4.91286	4.98441	4.95072	4.95217	4.94922
PWY-6338	2.68185	1.78494	1.70163	2.91831	2.73256	0	2.54675	2.11735	1.50781
PWY-6339	3.06744	2.92621	0	3.14331	3.18498	0	2.89481	0	0
PWY-6349	0	2.57228	3.59486	1.07456	1.93995	3.52273	1.90106	3.08849	3.62242
PWY-6350	0	2.57576	3.62455	1.01795	1.97102	3.5651	1.88036	3.10539	3.64618
PWY-6353	5.04442	5.12782	4.99838	5.0649	5.08014	5.1452	5.06856	5.11047	5.08959
PWY-6383	3.50155	3.33578	2.78793	3.58924	3.42567	2.55959	3.67837	2.78411	2.26825
PWY-6385	5.12678	5.19872	5.09153	5.14893	5.14696	5.19181	5.1446	5.17762	5.19107
PWY-6386	5.12191	5.19148	5.08465	5.14396	5.1404	5.18203	5.13768	5.17106	5.18503
PWY-6387	5.14342	5.21852	5.1063	5.1616	5.1704	5.20551	5.16273	5.19528	5.20884
PWY-6396	3.66966	4.13849	3.55233	3.76429	3.60739	3.80813	4.20299	3.71599	3.45932
PWY-6397	2.20395	1.53836	1.51993	1.96102	0	1.6991	2.37128	1.71161	0
PWY-6404	2.75534	2.10607	2.08589	2.52294	0	2.26153	2.93478	2.27634	0
PWY-6467	5.09644	5.14245	5.06298	5.11035	5.10182	5.12808	5.07513	5.14752	5.17667
PWY-6470	1.67088	0	0	0	0	0	0	0	0
PWY-6471	1.76024	0	0	0	0	0	0	0	0
PWY-6478	4.92617	4.89864	4.74589	4.96958	4.83104	4.86984	4.85706	4.92732	4.86267
PWY-6505	3.57562	3.3592	2.78983	3.42414	3.75914	2.88767	3.62897	3.04835	2.57302
PWY-6507	4.303	4.35716	4.14585	4.32071	4.42768	4.41036	4.4399	4.21317	4.2607
PWY-6519	4.80907	4.93578	4.58862	4.75177	4.92754	4.77164	4.85277	4.85545	4.8012
PWY-6545	4.85723	4.90726	4.85409	4.82378	4.82262	4.90895	4.90858	4.85914	4.95287
PWY-6562	3.11965	3.24222	2.53972	3.08066	2.82619	3.08347	3.39956	3.13378	2.75998
PWY-6572	0	0	0	0	2.40834	0	1.37507	0	0.777934
PWY-6581	0	2.72267	0	0	2.95781	2.16946	2.10157	1.82238	0
PWY-6588	4.29884	4.70755	4.33427	4.40274	4.23454	4.42595	4.70567	4.33267	4.23511
PWY-6590	3.18046	3.69222	4.09004	3.10165	3.45916	4.1447	3.45877	3.63129	3.80127
PWY-6608	5.02751	5.11439	5.00464	5.04758	5.06799	5.14237	5.04963	5.10467	5.09406
PWY-6609	5.00895	5.06357	4.99964	5.05981	5.008	5.11313	4.99589	5.07645	5.06292
PWY-6612	4.88217	5.02581	4.80739	4.85907	4.99174	4.93614	4.97475	4.95407	4.93266
PWY-6628	4.84116	5.00914	4.59817	4.8727	4.91789	4.8046	4.97587	4.88518	4.61541
PWY-6629	0	1.55623	2.28817	0	1.87139	2.85654	1.0334	2.13196	2.11633
PWY-6630	4.83957	5.00778	4.59783	4.87085	4.91632	4.80407	4.97399	4.88441	4.61519
PWY-6641	3.23944	3.48141	3.31201	3.61586	3.50203	3.51959	3.56446	3.5344	3.47137
PWY-6654	0	2.70149	3.89206	1.1461	2.10012	3.92619	2.06422	3.41411	3.95957
PWY-6690	2.82104	2.93404	2.52163	2.91055	2.68121	2.83546	3.15985	2.90229	2.33364
PWY-6700	5.17102	5.25416	5.11857	5.19444	5.18892	5.24437	5.1909	5.22743	5.21744
PWY-6703	5.17082	5.22263	5.12019	5.19262	5.16079	5.20916	5.16768	5.21844	5.23125
PWY-6708	4.91591	5.02946	4.77611	4.88623	4.94196	4.86276	4.9811	4.94863	4.91313
PWY-6713	0	0.86598	1.51321	0	1.18479	1.84929	0.350887	1.22974	1.33742
PWY-6728	1.91585	3.33333	3.54916	1.91584	1.99927	3.4449	2.79177	3.49806	3.23546
PWY-6731	3.33216	1.77761	0	1.60159	1.52236	0	1.39773	0	0
PWY-6737	4.96901	5.02531	4.86057	4.98488	4.96742	5.03133	5.01115	4.97402	4.98185
PWY-6749	3.53105	3.68179	2.90669	3.33232	3.94744	3.29828	3.8069	3.23845	3.21259
PWY-6830	0	0	0	0	0	1.79517	0	0	0
PWY-6876	4.25915	4.54514	4.13146	4.31474	4.23454	4.26233	4.56831	4.31728	4.23511
PWY-6891	3.02935	3.06103	3.20861	2.84532	2.89946	3.0428	2.64746	2.70014	2.94661
PWY-6892	4.45485	4.68444	4.69494	4.46872	4.55261	4.82105	4.61753	4.71828	4.73687
PWY-6895	3.71693	3.74911	3.88764	3.53715	3.5896	3.73063	3.3417	3.39413	3.6372
PWY-6897	5.1872	5.23781	5.11771	5.20811	5.17111	5.20851	5.189	5.2204	5.23641
PWY-6901	4.49017	4.68686	4.57041	4.53369	4.60067	4.67262	4.7127	4.6844	4.60954
PWY-6919	0	0	0	0	0	0	1.28966	0	0
PWY-6944	3.27159	2.26732	1.67363	3.2006	2.77278	2.06311	2.82525	2.13939	0
PWY-6948	2.21174	1.9295	1.61154	2.03337	0	1.7709	2.46094	1.80474	0
PWY-6957	3.23589	2.68326	2.31292	3.31999	3.10413	2.48577	3.21274	2.84209	2.2547
PWY-6969	5.25851	5.33676	5.20939	5.27598	5.28523	5.3259	5.2864	5.30687	5.30859
PWY-6992	3.24331	2.7069	1.79377	2.99336	2.80592	2.53045	3.29405	3.17034	3.589
PWY-7003	3.95619	3.61739	3.4063	3.77387	3.5579	3.4245	3.84215	3.43705	3.53651
PWY-7007	3.02903	2.95	3.24196	3.3012	3.09584	2.69136	3.20145	3.26881	3.54026
PWY-7013	2.84209	2.82692	2.34614	2.79614	2.688	2.72715	3.21659	2.95164	3.32267
PWY-7024	0	0	0	0	0	0	0	0	0
PWY-7046	2.76446	2.88625	3.19479	3.25702	2.66337	2.71835	3.15741	3.2024	3.41554
PWY-7084	3.06602	3.3356	3.32628	3.04503	3.01347	3.28782	3.18355	3.5024	3.48627
PWY-7090	3.43638	3.86523	3.08849	3.18497	3.7794	3.55278	3.86489	3.55052	3.15338
PWY-7094	5.1733	5.25478	4.9912	5.21943	5.23687	5.16866	5.2146	5.16673	5.10016
PWY-7097	2.68185	1.78494	1.70163	2.91831	2.73256	0	2.54675	2.11735	1.50781
PWY-7098	2.73126	1.83589	1.7524	2.96715	2.78209	0	2.59694	2.16791	1.55878
PWY-7111	5.41209	5.45639	5.31455	5.42409	5.38626	5.42534	5.43121	5.42059	5.43146
PWY-7159	3.92207	3.61203	3.30391	3.62195	3.80606	3.14757	3.85821	3.25862	3.28198
PWY-7184	5.01456	5.15631	4.98095	5.01122	5.0955	5.11606	5.10218	5.09829	5.09177
PWY-7187	4.48235	4.67475	4.84265	4.48492	4.55493	4.9215	4.60082	4.77266	4.91507
PWY-7196	5.06818	5.12748	5.02022	5.10703	5.06731	5.15413	5.06031	5.1167	5.0971
PWY-7197	5.14536	5.23131	5.13278	5.16361	5.17074	5.24011	5.17371	5.21547	5.23518
PWY-7198	1.77434	3.00285	4.13539	1.3891	2.86452	4.25218	2.60381	3.53904	4.08082
PWY-7199	4.87655	4.94883	4.76798	4.90353	4.87492	4.92728	4.88967	4.9169	4.86327
PWY-7200	4.99602	5.0685	4.92505	5.0226	4.99979	5.0619	5.00722	5.04756	5.02217
PWY-7208	5.21314	5.28842	5.18271	5.23094	5.24608	5.29222	5.23949	5.26961	5.28677
PWY-7210	1.92923	3.15718	4.28512	1.54399	3.01898	4.40018	2.75846	3.69248	4.23176
PWY-7211	5.07564	5.19466	4.99549	5.07487	5.13141	5.14846	5.1455	5.13958	5.12493
PWY-7219	5.23974	5.32173	5.22518	5.25653	5.26427	5.33152	5.26725	5.3025	5.32233
PWY-722	2.91596	0	0	3.31379	2.62921	0	2.07171	0	0
PWY-7220	5.20344	5.2824	5.15309	5.21712	5.23426	5.27635	5.23429	5.25786	5.26289
PWY-7221	5.16929	5.25756	5.14211	5.1862	5.19682	5.25648	5.20613	5.22872	5.24333
PWY-7222	5.20344	5.2824	5.15309	5.21712	5.23426	5.27635	5.23429	5.25786	5.26289
PWY-7228	5.1897	5.2747	5.15151	5.20508	5.219	5.27057	5.22552	5.24603	5.25587
PWY-7229	5.23789	5.31781	5.20616	5.25312	5.26514	5.32063	5.26706	5.29555	5.30845
PWY-7234	5.12461	5.18856	5.02269	5.14336	5.11119	5.1407	5.14336	5.14966	5.1233
PWY-7237	4.02095	4.14903	3.70395	4.05928	3.75621	3.84625	4.29674	3.91264	3.76306
PWY-7242	4.98143	4.91182	4.69049	5.02502	4.85708	4.88328	4.89281	4.8812	4.81334
PWY-7254	4.3851	4.56916	4.01408	4.39872	4.35238	4.25981	4.61452	4.16682	3.90605
PWY-7255	3.79647	3.89349	3.25279	3.73552	3.89625	3.62745	4.04224	3.73683	3.29976
PWY-7286	0	2.39929	3.58222	0	1.89995	3.57566	0	2.62952	3.416
PWY-7295	3.61599	3.58874	2.23213	3.50798	3.28983	3.13685	3.60534	2.94442	2.23488
PWY-7315	3.71056	3.74663	2.57052	3.45215	3.97204	3.06893	4.03961	3.30031	2.71696
PWY-7323	5.08781	5.19318	5.08838	5.09237	5.13849	5.18158	5.15487	5.16379	5.19688
PWY-7328	4.44823	4.61816	4.23586	4.49856	4.48441	4.56779	4.64451	4.60557	4.56031
PWY-7332	4.22489	4.52123	3.74075	4.18968	4.39241	4.28884	4.53117	4.36363	3.87934
PWY-7347	2.91619	3.43227	3.57989	3.02196	3.32522	3.61799	3.29984	3.69597	3.6983
PWY-7371	4.88057	4.86132	4.76988	4.93966	4.77914	4.86504	4.82558	4.88897	4.89104
PWY-7373	1.30095	2.11998	1.90265	2.21423	1.96329	2.25447	1.68101	2.07868	0
PWY-7374	4.83479	4.78322	4.65467	4.90229	4.70561	4.77563	4.74089	4.80362	4.76157
PWY-7376	4.33447	4.38067	4.21709	4.36996	4.29507	4.28051	4.42222	4.25898	4.22247
PWY-7377	4.01838	3.57689	4.07783	3.67233	3.53432	4.15966	4.07949	3.75545	4.06894
PWY-7385	0	0	0	0	0	0	0	0	0
PWY-7391	3.00021	2.8702	3.05012	2.9529	3.11631	3.56976	2.07059	2.78499	3.00314
PWY-7392	4.62102	4.87569	4.7812	4.63492	4.87663	4.96297	4.80254	4.83145	4.83164
PWY-7398	0	0	0	0	2.50182	0	0	0	0
PWY-7400	5.16012	5.24138	5.13141	5.18162	5.17703	5.23268	5.18656	5.21493	5.22476
PWY-7401	0	1.92143	1.57911	0	0	2.09487	0	1.68915	0
PWY-7431	4.69263	4.84312	4.31979	4.71718	4.73544	4.5706	4.91316	4.59808	4.53226
PWY-7446	0	0.773208	1.33367	0	1.08511	1.94494	0.252392	1.17775	1.24547
PWY-7456	3.87541	3.96824	3.45497	3.86023	4.17353	3.98815	3.97421	3.78295	3.59481
PWY-7527	1.39344	0	1.76743	1.7346	0	0	0	0	1.5954
PWY-7539	4.98897	5.12831	4.92718	4.97301	5.0783	5.06383	5.08136	5.05378	5.03186
PWY-7560	5.1227	5.17731	5.09419	5.14337	5.10952	5.17367	5.13988	5.17853	5.2005
PWY-7616	3.65299	3.34601	3.03762	3.57438	3.29549	3.26412	3.71841	3.24594	2.93555
PWY-7644	0	1.23911	0	0	2.0311	0	1.29367	0	0
PWY-7663	5.35963	5.45146	5.28318	5.37536	5.38416	5.39394	5.4172	5.39569	5.3801
PWY-7664	5.02673	5.1605	4.80895	5.01704	5.14801	4.98846	5.13722	5.01824	4.96818
PWY-841	5.19819	5.27962	5.16614	5.21446	5.22328	5.27568	5.22831	5.25508	5.26898
PWY-922	3.36045	3.76147	3.73377	3.53932	3.71818	3.76298	3.50903	3.28591	3.56389
PWY0-1061	4.45538	4.52166	4.31933	4.37791	4.54686	4.42593	4.46302	4.5563	4.46695
PWY0-1241	5.04332	5.06735	4.97213	5.06937	4.96789	5.03933	5.02554	5.06187	5.08314
PWY0-1261	5.15059	5.18546	5.02687	5.17382	5.10885	5.14911	5.15511	5.15562	5.136
PWY0-1277	3.29294	3.23345	2.87966	3.34293	3.17536	3.10296	3.45318	3.13565	2.67271
PWY0-1296	4.48616	4.60855	4.34616	4.54459	4.55535	4.61898	4.57743	4.56605	4.49814
PWY0-1297	4.44469	4.56749	4.29145	4.50278	4.51493	4.57209	4.54096	4.51914	4.44714
PWY0-1298	4.38049	4.50052	4.2156	4.4372	4.4488	4.50178	4.47523	4.44999	4.37613
PWY0-1319	5.26816	5.34888	5.22545	5.28917	5.30152	5.34378	5.29449	5.32558	5.33019
PWY0-1338	2.57719	0.947203	1.58977	3.07754	1.82681	2.52404	1.57534	1.98446	1.63863
PWY0-1415	4.90352	4.96854	4.71402	4.89081	4.91809	4.87386	4.92835	4.92386	4.87922
PWY0-1479	4.7868	4.88718	4.73413	4.75647	4.86126	4.82599	4.85691	4.8621	4.87107
PWY0-1533	4.62262	4.53075	4.28507	4.59228	4.5287	4.40511	4.52787	4.48687	4.51974
PWY0-1586	5.06271	5.0635	4.89614	5.08422	5.00994	5.00289	5.03389	5.02005	4.97855
PWY0-162	5.22786	5.30583	5.19729	5.24559	5.24996	5.30782	5.25186	5.28567	5.3022
PWY0-166	5.01014	5.14426	4.98263	5.01019	5.08171	5.10986	5.08658	5.09212	5.08993
PWY0-321	3.86794	4.08974	3.40302	4.047	4.03714	3.91059	4.12244	3.88138	3.42717
PWY0-41	0.699534	2.00389	1.68181	1.25435	1.26868	2.2499	0.431235	1.93886	1.51316
PWY0-42	4.22302	4.30782	3.88732	4.21852	4.29737	4.18104	4.24149	4.26358	4.19465
PWY0-781	5.07873	5.14421	4.96805	5.08865	5.08903	5.095	5.09364	5.10232	5.07617
PWY0-845	4.18852	4.27511	4.20961	4.2554	4.36533	4.3471	4.0716	4.36493	4.37928
PWY0-862	4.98199	5.11902	4.75896	4.97109	5.11032	4.94104	5.09628	4.97216	4.92073
PWY1G-0	3.47576	3.48989	3.52778	3.61689	3.46286	3.33516	3.69246	3.47057	3.61018
PWY490-3	4.30664	4.38394	4.10997	4.29684	4.18391	4.27461	4.41644	4.28698	4.3518
PWY4FS-7	5.2467	5.3256	5.19865	5.27121	5.27431	5.31513	5.26986	5.30038	5.30702
PWY4FS-8	5.2467	5.3256	5.19865	5.27121	5.27431	5.31513	5.26986	5.30038	5.30702
PWYG-321	5.0456	5.1784	4.82673	5.03626	5.1669	5.00662	5.15516	5.03637	4.98629
PYRIDNUCSAL-PWY	5.05718	5.10726	4.95853	5.09423	5.02305	5.08019	5.06636	5.07864	5.03698
PYRIDNUCSYN-PWY	5.1246	5.20138	5.09725	5.14659	5.14922	5.20303	5.14508	5.1868	5.20138
PYRIDOXSYN-PWY	3.98483	4.2	4.46742	4.11433	4.37785	4.58859	3.86937	4.52846	4.52268
REDCITCYC	5.24788	5.3166	5.13661	5.27499	5.23188	5.27053	5.26815	5.26721	5.1981
RHAMCAT-PWY	4.08943	4.18564	3.84437	4.14918	4.15134	4.18257	4.31101	4.09141	4.03144
RIBOSYN2-PWY	5.15742	5.23727	5.1218	5.1764	5.18238	5.22828	5.18403	5.21275	5.22339
RUMP-PWY	3.16491	3.69046	4.30779	2.98052	3.27035	4.29642	2.95514	3.70951	4.15267
SALVADEHYPOX-PWY	5.13616	5.19286	5.01121	5.15752	5.13432	5.16118	5.15765	5.14816	5.1129
SER-GLYSYN-PWY	5.26709	5.32824	5.20713	5.29122	5.27124	5.32075	5.2833	5.30093	5.30097
SO4ASSIM-PWY	5.11279	5.23258	4.93395	5.11968	5.13536	5.13387	5.20796	5.12194	5.07273
SUCSYN-PWY	3.42167	3.91558	3.98913	3.5252	3.80755	4.0766	3.79407	4.14793	4.14359
SULFATE-CYS-PWY	5.14849	5.24355	5.01932	5.16032	5.17742	5.17935	5.21534	5.15247	5.11985
TCA	5.26337	5.34037	5.2077	5.27935	5.28807	5.32396	5.29174	5.30784	5.30555
TCA-GLYOX-BYPASS	4.89774	5.04763	4.6852	4.89531	4.94265	4.91343	5.00382	4.88	4.74831
TEICHOICACID-PWY	3.136	2.92018	2.84777	3.02082	2.85123	2.57975	3.06358	2.65989	2.75725
THISYN-PWY	4.92137	5.06809	5.00653	4.93818	4.96744	5.11183	5.01067	5.0746	5.09304
THREOCAT-PWY	1.50893	1.26767	1.94673	0	1.48665	2.46825	1.66125	1.69337	1.69114
THRESYN-PWY	5.22021	5.29637	5.18835	5.24338	5.2459	5.30066	5.24946	5.27208	5.28219
TRNA-CHARGING-PWY	5.15569	5.22792	5.12954	5.17905	5.17537	5.23923	5.17276	5.21303	5.22177
TRPSYN-PWY	5.1904	5.27742	5.17018	5.20766	5.21882	5.27662	5.22544	5.25147	5.26619
TYRFUMCAT-PWY	4.3938	4.57901	4.05159	4.43374	4.46792	4.28269	4.56422	4.40493	4.063
UBISYN-PWY	4.90358	5.01935	4.7652	4.87354	4.93244	4.85241	4.96961	4.93764	4.90187
UDPNAGSYN-PWY	5.17989	5.24153	5.1454	5.19955	5.18263	5.2441	5.18779	5.2316	5.24417
VALDEG-PWY	3.38546	3.42342	2.60882	3.27279	3.24167	3.07344	3.40026	3.33813	2.78262
VALSYN-PWY	5.37616	5.43305	5.30077	5.38344	5.37675	5.40987	5.40133	5.39635	5.42127
