# Supplementary material for: Degradation Reduces Microbial Richness and Alters Microbial Functions in an Australian Peatland
Source: Microb Ecol. 2022 Jul 22;85(3):875–91. doi: 10.1007/s00248-022-02071-z (PMC10156627; doi:10.1007/s00248-022-02071-z)
Supplement: Supplementary file 3 — Supplementary file3 (XLSX 75 KB) [file 248_2022_2071_MOESM3_ESM.xlsx]

## Sheet: fungal taxa
OTU_ID	sample1	sample2	sample3	sample4	sample5	sample6	sample7	sample8	sample9	sample10	sample11	sample12	Kingdom	Phylum	Class	Order	Family	Genus	Species	Trophic Mode	Guild	Confidence Ranking
OTU_3	0	0	0	0	0	0	12355	9303	7899	0	0	0	Fungi	Basidiomycota	Agaricomycetes	Agaricales	Tricholomataceae	Mycena	unidentified	Pathotroph-Saprotroph-Symbiotroph	Bryophyte Parasite-Dung Saprotroph-Ectomycorrhizal-Fungal Parasite-Leaf Saprotroph-Plant Parasite-Undefined Saprotroph-Wood Saprotroph	Possible
OTU_20	0	5036	11936	0	3	2002	0	257	52	0	0	950	Fungi	Basidiomycota	Agaricomycetes	Polyporales	Podoscyphaceae	Hypochnicium	Hypochnicium_huinayensis	Saprotroph	Undefined Saprotroph	Probable
OTU_5	0	0	0	0	0	0	8538	6172	5189	0	0	0	Fungi	Basidiomycota	Agaricomycetes	Agaricales	Tricholomataceae	Mycena		Pathotroph-Saprotroph-Symbiotroph	Bryophyte Parasite-Dung Saprotroph-Ectomycorrhizal-Fungal Parasite-Leaf Saprotroph-Plant Parasite-Undefined Saprotroph-Wood Saprotroph	Possible
OTU_10	0	0	0	0	0	0	0	837	15898	0	0	0	Fungi	Ascomycota	Leotiomycetes	Helotiales	Helotiaceae	Dimorphospora	unidentified	Saprotroph	Undefined Saprotroph	Probable
OTU_7	699	0	52	7996	7790	19	7	0	1	0	0	0	Fungi	Ascomycota	Leotiomycetes	Helotiales	Helotiaceae	Mycosymbioces	unidentified	Saprotroph-Symbiotroph	Ectomycorrhizal-Fungal Parasite-Plant Pathogen-Wood Saprotroph	Probable
OTU_14	0	0	641	0	0	0	0	234	13944	0	0	0	Fungi	Ascomycota	Leotiomycetes	Helotiales	Helotiaceae	Dimorphospora	unidentified	Saprotroph	Undefined Saprotroph	Probable
OTU_17	0	0	0	0	0	179	247	12995	252	0	0	0	Fungi	Ascomycota	Leotiomycetes	Helotiales	Helotiaceae	Meliniomyces	unidentified	Saprotroph-Symbiotroph	Ectomycorrhizal-Fungal Parasite-Plant Pathogen-Wood Saprotroph	Probable
OTU_15	9183	0	12	1931	1108	24	0	0	0	0	0	0	Fungi	Ascomycota	Leotiomycetes	Helotiales	Leotiaceae	Pezoloma	Pezoloma_ericae	Pathotroph-Symbiotroph	Bryophyte Parasite-Ectomycorrhizal-Ericoid Mycorrhizal	Probable
OTU_19	0	0	0	0	9873	0	0	0	0	0	0	2	Fungi	Basidiomycota	Agaricomycetes	Agaricales	Entolomataceae	Entoloma	Entoloma_formosum	Pathotroph-Saprotroph-Symbiotroph	Bryophyte Parasite-Dung Saprotroph-Ectomycorrhizal-Fungal Parasite-Leaf Saprotroph-Plant Parasite-Undefined Saprotroph-Wood Saprotroph	Possible
OTU_32	0	130	1116	0	0	3069	176	3791	179	0	0	0	Fungi	Ascomycota	Leotiomycetes	Helotiales	Hyaloscyphaceae			Saprotroph	Plant Saprotroph-Wood Saprotroph	Probable
OTU_30	0	0	0	0	0	8428	21	0	3	0	0	2	Fungi	Ascomycota	Dothideomycetes	Pleosporales	Pleosporaceae	Alternaria	Alternaria_alternata	Pathotroph-Saprotroph-Symbiotroph	Animal Pathogen-Endophyte-Plant Pathogen-Wood Saprotroph	Possible
OTU_23	0	0	0	0	0	0	0	0	0	0	0	8334	Fungi	Ascomycota	Leotiomycetes	Helotiales	Hyaloscyphaceae	Lachnum	Lachnum_asiaticum	Saprotroph	Plant Saprotroph-Wood Saprotroph	Probable
OTU_27	0	0	0	1265	6265	68	0	0	0	0	0	0	Fungi	Basidiomycota	Agaricomycetes	Sebacinales	Serendipitaceae	Serendipita	unidentified	Symbiotroph	Orchid Mycorrhizal	Highly Probable
OTU_31	1117	57	8	5242	169	42	0	0	0	0	0	0	Fungi	Ascomycota	Leotiomycetes	Helotiales	Hyaloscyphaceae	Hyaloscypha		Saprotroph	Undefined Saprotroph	Probable
OTU_35	0	0	0	834	4441	52	0	0	0	0	0	0	Fungi	Basidiomycota	Agaricomycetes	Sebacinales	Serendipitaceae	Serendipita	unidentified	Symbiotroph	Orchid Mycorrhizal	Highly Probable
OTU_33	0	0	0	0	0	0	0	0	0	521	4772	0	Fungi	Ascomycota	Leotiomycetes	Helotiales	Helotiaceae	Dendrospora	Dendrospora_tenella	Saprotroph	Undefined Saprotroph	Possible
OTU_40	0	0	0	0	0	0	0	0	0	1425	3095	0	Fungi	Basidiomycota	Agaricomycetes	Agaricales				Pathotroph-Saprotroph-Symbiotroph	Bryophyte Parasite-Dung Saprotroph-Ectomycorrhizal-Fungal Parasite-Leaf Saprotroph-Plant Parasite-Undefined Saprotroph-Wood Saprotroph	Possible
OTU_43	0	0	0	3559	313	423	0	0	0	0	0	0	Fungi	Basidiomycota	Agaricomycetes	Trechisporales	Hydnodontaceae	Luellia	unidentified	Saprotroph	Undefined Saprotroph	Probable
OTU_77	0	4169	44	0	0	0	0	0	0	0	0	0	Fungi	Ascomycota	Pezizomycetes	Pezizales	Sarcosomataceae	Pseudoplectania	Pseudoplectania_ericae	Saprotroph	Undefined Saprotroph	Probable
OTU_47	0	0	0	0	0	0	0	3785	122	0	0	0	Fungi	Ascomycota	Leotiomycetes	Helotiales	Leotiaceae	Pezoloma	Pezoloma_ericae	Pathotroph-Symbiotroph	Bryophyte Parasite-Ectomycorrhizal-Ericoid Mycorrhizal	Probable
OTU_78	0	47	3730	0	0	0	0	0	0	0	0	92	Fungi	Ascomycota	Leotiomycetes	Helotiales	Dermateaceae	Trimmatostroma	Trimmatostroma_salicis	Pathotroph-Saprotroph	Plant Pathogen-Plant Saprotroph	Probable
OTU_84	0	0	3711	0	0	0	0	0	0	0	0	0	Fungi	Ascomycota	Leotiomycetes	Helotiales	Helotiaceae	Dimorphospora	unidentified	Saprotroph	Undefined Saprotroph	Probable
OTU_45	0	0	0	0	0	0	0	0	0	1507	419	1727	Fungi	Ascomycota	Leotiomycetes	Helotiales	Helotiales_fam_Incertae_sedis	Leohumicola	unidentified	Saprotroph	Undefined Saprotroph	Probable
OTU_50	0	0	0	0	0	0	3400	182	66	0	0	0	Fungi	Ascomycota	Eurotiomycetes	Chaetothyriales	Herpotrichiellaceae	Capronia	unidentified	Symbiotroph	Endophyte	Highly Probable
OTU_51	0	0	10	0	0	3479	0	0	0	0	0	18	Fungi	Ascomycota	Dothideomycetes	Pleosporales	Didymellaceae			Pathotroph-Saprotroph	Animal Pathogen-Plant Pathogen-Undefined Saprotroph	Possible
OTU_48	3165	0	0	0	0	0	0	0	0	0	0	0	Fungi	Ascomycota	Leotiomycetes	Helotiales	Helotiaceae	Mycosymbioces	unidentified	Saprotroph-Symbiotroph	Ectomycorrhizal-Fungal Parasite-Plant Pathogen-Wood Saprotroph	Probable
OTU_56	38	51	0	1040	1292	23	127	7	0	1	0	0	Fungi	Ascomycota	Eurotiomycetes	Chaetothyriales	Herpotrichiellaceae	Cladophialophora	unidentified	Saprotroph	Undefined Saprotroph	Probable
OTU_55	1194	17	77	1137	132	0	0	0	0	0	0	0	Fungi	Ascomycota	Leotiomycetes	Helotiales	Helotiaceae			Saprotroph-Symbiotroph	Ectomycorrhizal-Fungal Parasite-Plant Pathogen-Wood Saprotroph	Probable
OTU_58	0	0	0	8	0	0	26	0	33	12	14	2355	Fungi	Ascomycota	Dothideomycetes	Capnodiales	Teratosphaeriaceae	Devriesia		Pathotroph	Plant Pathogen	Probable
OTU_61	0	0	0	0	3	481	129	590	931	5	30	234	Fungi	Ascomycota	Leotiomycetes	Helotiales	Dermateaceae	Trimmatostroma	Trimmatostroma_salicis	Pathotroph-Saprotroph	Plant Pathogen-Plant Saprotroph	Probable
OTU_59	0	0	0	0	0	0	0	0	0	0	33	2338	Fungi	Mortierellomycota	Mortierellomycetes	Mortierellales	Mortierellaceae	Mortierella	Mortierella_sarnyensis	Saprotroph-Symbiotroph	Endophyte-Litter Saprotroph-Soil Saprotroph-Undefined Saprotroph	Probable
OTU_57	20	46	0	2	2292	8	0	0	0	0	0	0	Fungi	Ascomycota	Leotiomycetes	Rhytismatales	Rhytismataceae	Colpoma	unidentified	Pathotroph	Plant Pathogen	Probable
OTU_66	0	0	0	0	0	2226	0	0	0	0	0	0	Fungi	Ascomycota	Leotiomycetes	Helotiales	Rutstroemiaceae	Lanzia	Lanzia_allantospora	Saprotroph	Undefined Saprotroph	Probable
OTU_92	5	1025	73	0	0	17	1027	34	0	0	0	0	Fungi	Ascomycota	Leotiomycetes	Helotiales	Hyaloscyphaceae			Saprotroph	Plant Saprotroph-Wood Saprotroph	Probable
OTU_68	0	0	0	0	0	0	2056	78	9	0	0	0	Fungi	Ascomycota	Eurotiomycetes	Chaetothyriales	Herpotrichiellaceae	unidentified	unidentified	Pathotroph-Saprotroph	Animal Pathogen-Fungal Parasite-Undefined Saprotroph	Probable
OTU_63	0	0	0	0	0	0	0	0	0	1478	119	531	Fungi	Ascomycota	Leotiomycetes	Helotiales	Helotiales_fam_Incertae_sedis	Leohumicola	Leohumicola_verrucosa	Saprotroph	Undefined Saprotroph	Probable
OTU_74	0	0	0	1	0	1958	0	0	0	0	0	0	Fungi	Ascomycota	Leotiomycetes	Helotiales	Helotiales_fam_Incertae_sedis	Spirosphaera	Spirosphaera_carici-graminis	Saprotroph	Undefined Saprotroph	Probable
OTU_64	0	0	0	681	972	267	0	0	5	0	0	0	Fungi	Ascomycota	Pezizomycetes	Pezizales	Sarcosomataceae	Pseudoplectania	unidentified	Saprotroph	Undefined Saprotroph	Probable
OTU_76	0	0	0	0	0	0	3	1264	125	0	0	348	Fungi	Ascomycota	Leotiomycetes	Helotiales	Dermateaceae	Mollisia	unidentified	Pathotroph-Saprotroph	Plant Pathogen-Plant Saprotroph	Probable
OTU_72	1531	0	0	0	0	0	0	0	0	0	0	0	Fungi	Basidiomycota	Agaricomycetes	Sebacinales	Serendipitaceae	Serendipita	unidentified	Symbiotroph	Orchid Mycorrhizal	Highly Probable
OTU_117	0	293	544	0	0	0	574	103	0	0	0	0	Fungi	Ascomycota	Leotiomycetes	Helotiales	Hyaloscyphaceae	unidentified	unidentified	Saprotroph	Plant Saprotroph-Wood Saprotroph	Probable
OTU_96	0	60	0	0	0	0	1391	52	0	0	0	0	Fungi	Ascomycota	Eurotiomycetes	Chaetothyriales	Herpotrichiellaceae	Capronia	unidentified	Symbiotroph	Endophyte	Highly Probable
OTU_111	0	502	24	0	59	0	836	19	4	0	0	0	Fungi	Ascomycota	Eurotiomycetes	Chaetothyriales	Herpotrichiellaceae	unidentified	unidentified	Pathotroph-Saprotroph	Animal Pathogen-Fungal Parasite-Undefined Saprotroph	Probable
OTU_89	0	0	0	0	0	0	0	0	1423	0	0	0	Fungi	Ascomycota	Leotiomycetes	Helotiales	Helotiaceae	Dimorphospora	unidentified	Saprotroph	Undefined Saprotroph	Probable
OTU_95	0	0	0	0	0	0	1385	29	0	0	0	0	Fungi	Ascomycota	Pezizomycetes	Pezizales	Sarcosomataceae	Pseudoplectania	unidentified	Saprotroph	Undefined Saprotroph	Probable
OTU_88	0	0	72	0	0	0	0	0	0	0	0	1301	Fungi	Ascomycota	Leotiomycetes	Helotiales	Helotiaceae	Meliniomyces	unidentified	Saprotroph-Symbiotroph	Ectomycorrhizal-Fungal Parasite-Plant Pathogen-Wood Saprotroph	Probable
OTU_85	1285	0	25	0	0	0	0	0	0	0	0	0	Fungi	Basidiomycota	Agaricomycetes	Agaricales	Strophariaceae	Pholiota	unidentified	Pathotroph-Saprotroph-Symbiotroph	Bryophyte Parasite-Dung Saprotroph-Ectomycorrhizal-Fungal Parasite-Leaf Saprotroph-Plant Parasite-Undefined Saprotroph-Wood Saprotroph	Possible
OTU_103	0	0	0	0	0	0	0	0	0	1242	29	33	Fungi	Ascomycota	Leotiomycetes	Helotiales	Hyaloscyphaceae	unidentified	unidentified	Saprotroph	Plant Saprotroph-Wood Saprotroph	Probable
OTU_93	437	72	59	294	79	28	143	28	4	55	0	85	Fungi	Ascomycota	Sordariomycetes	Sordariales	Sordariaceae			Saprotroph	Dung Saprotroph-Plant Saprotroph	Probable
OTU_157	0	941	249	0	0	78	0	0	0	0	0	0	Fungi	Ascomycota	Leotiomycetes	Helotiales	Helotiaceae	Meliniomyces	unidentified	Saprotroph-Symbiotroph	Ectomycorrhizal-Fungal Parasite-Plant Pathogen-Wood Saprotroph	Probable
OTU_86	1216	11	28	0	0	0	0	0	0	0	0	0	Fungi	Basidiomycota	Agaricomycetes	Trechisporales	Hydnodontaceae	Luellia	unidentified	Saprotroph	Undefined Saprotroph	Probable
OTU_112	6	0	263	133	16	98	22	19	62	0	3	533	Fungi	Ascomycota	Dothideomycetes	Capnodiales	Teratosphaeriaceae	Phaeothecoidea	unidentified	Saprotroph	Undefined Saprotroph	Probable
OTU_113	0	0	0	0	0	0	1076	59	0	0	0	0	Fungi	Ascomycota	Eurotiomycetes	Chaetothyriales	Herpotrichiellaceae	unidentified	unidentified	Pathotroph-Saprotroph	Animal Pathogen-Fungal Parasite-Undefined Saprotroph	Probable
OTU_91	1118	0	14	0	0	0	0	0	0	0	0	0	Fungi	Basidiomycota	Agaricomycetes	Trechisporales	Hydnodontaceae	Luellia	unidentified	Saprotroph	Undefined Saprotroph	Probable
OTU_114	0	0	0	0	0	0	0	0	0	1085	0	0	Fungi	Basidiomycota	Agaricomycetes	Agaricales	Entolomataceae	Entoloma		Pathotroph-Saprotroph-Symbiotroph	Bryophyte Parasite-Dung Saprotroph-Ectomycorrhizal-Fungal Parasite-Leaf Saprotroph-Plant Parasite-Undefined Saprotroph-Wood Saprotroph	Possible
OTU_137	0	460	9	0	8	0	590	0	0	0	0	0	Fungi	Ascomycota	Leotiomycetes	Helotiales	Dermateaceae	Trimmatostroma	Trimmatostroma_salicis	Pathotroph-Saprotroph	Plant Pathogen-Plant Saprotroph	Probable
OTU_173	0	102	954	0	0	0	0	0	0	0	0	0	Fungi	Basidiomycota	Agaricomycetes	Agaricales	Tricholomataceae			Pathotroph-Saprotroph-Symbiotroph	Bryophyte Parasite-Dung Saprotroph-Ectomycorrhizal-Fungal Parasite-Leaf Saprotroph-Plant Parasite-Undefined Saprotroph-Wood Saprotroph	Possible
OTU_94	0	0	0	0	0	0	0	0	0	0	1016	0	Fungi	Ascomycota	Leotiomycetes	Helotiales	Helotiales_fam_Incertae_sedis	Leohumicola		Saprotroph	Undefined Saprotroph	Probable
OTU_200	0	72	759	0	0	0	0	0	0	0	0	0	Fungi	Basidiomycota	Agaricomycetes	Agaricales	Tricholomataceae			Pathotroph-Saprotroph-Symbiotroph	Bryophyte Parasite-Dung Saprotroph-Ectomycorrhizal-Fungal Parasite-Leaf Saprotroph-Plant Parasite-Undefined Saprotroph-Wood Saprotroph	Possible
OTU_128	0	45	0	0	19	0	399	21	9	8	0	318	Fungi	Mortierellomycota	Mortierellomycetes	Mortierellales	Mortierellaceae	Mortierella	Mortierella_humilis	Saprotroph-Symbiotroph	Endophyte-Litter Saprotroph-Soil Saprotroph-Undefined Saprotroph	Probable
OTU_118	758	0	0	0	0	0	19	7	34	0	0	0	Fungi	Basidiomycota	Agaricomycetes	Agaricales	Strophariaceae	Pholiota	unidentified	Pathotroph-Saprotroph-Symbiotroph	Bryophyte Parasite-Dung Saprotroph-Ectomycorrhizal-Fungal Parasite-Leaf Saprotroph-Plant Parasite-Undefined Saprotroph-Wood Saprotroph	Possible
OTU_130	92	200	24	0	480	12	0	0	5	0	0	0	Fungi	Ascomycota	Leotiomycetes	Helotiales	Leotiaceae	Pezoloma	Pezoloma_ericae	Pathotroph-Symbiotroph	Bryophyte Parasite-Ectomycorrhizal-Ericoid Mycorrhizal	Probable
OTU_119	0	0	0	0	0	0	0	0	0	0	0	811	Fungi	Basidiomycota	Agaricomycetes	Agaricales	Tricholomataceae	Resinomycena	Resinomycena_saccharifera	Pathotroph-Saprotroph-Symbiotroph	Bryophyte Parasite-Dung Saprotroph-Ectomycorrhizal-Fungal Parasite-Leaf Saprotroph-Plant Parasite-Undefined Saprotroph-Wood Saprotroph	Possible
OTU_131	0	0	0	0	0	0	0	0	0	576	186	0	Fungi	Basidiomycota	Agaricomycetes	Agaricales				Pathotroph-Saprotroph-Symbiotroph	Bryophyte Parasite-Dung Saprotroph-Ectomycorrhizal-Fungal Parasite-Leaf Saprotroph-Plant Parasite-Undefined Saprotroph-Wood Saprotroph	Possible
OTU_133	0	38	7	542	112	28	0	0	0	0	0	24	Fungi	Ascomycota	Sordariomycetes	Hypocreales	Ophiocordycipitaceae	Tolypocladium	Tolypocladium_cylindrosporum	Pathotroph-Symbiotroph	Animal Pathogen-Clavicipitaceous Endophyte-Fungal Parasite	Possible
OTU_212	0	733	0	0	0	0	0	0	0	0	0	0	Fungi	Basidiomycota	Agaricomycetes	Agaricales	Tricholomataceae	Mycena		Pathotroph-Saprotroph-Symbiotroph	Bryophyte Parasite-Dung Saprotroph-Ectomycorrhizal-Fungal Parasite-Leaf Saprotroph-Plant Parasite-Undefined Saprotroph-Wood Saprotroph	Possible
OTU_215	0	471	246	0	0	0	0	0	0	0	0	0	Fungi	Ascomycota	Leotiomycetes	Helotiales	Vibrisseaceae	Phialocephala		Symbiotroph	Endophyte	Highly Probable
OTU_126	0	0	0	0	0	0	0	0	0	0	76	635	Fungi	Mortierellomycota	Mortierellomycetes	Mortierellales	Mortierellaceae	Mortierella	Mortierella_elongata	Saprotroph-Symbiotroph	Endophyte-Litter Saprotroph-Soil Saprotroph-Undefined Saprotroph	Probable
OTU_127	0	0	0	0	0	0	0	0	0	43	0	645	Fungi	Ascomycota	Leotiomycetes	Helotiales	Hyaloscyphaceae	Lachnum		Saprotroph	Plant Saprotroph-Wood Saprotroph	Probable
OTU_132	16	0	0	22	626	2	5	0	0	0	0	0	Fungi	Mortierellomycota	Mortierellomycetes	Mortierellales	Mortierellaceae	Mortierella	Mortierella_turficola	Saprotroph-Symbiotroph	Endophyte-Litter Saprotroph-Soil Saprotroph-Undefined Saprotroph	Probable
OTU_153	0	0	0	0	0	0	0	0	0	629	18	0	Fungi	Ascomycota	Leotiomycetes	Helotiales	Hyaloscyphaceae			Saprotroph	Plant Saprotroph-Wood Saprotroph	Probable
OTU_174	0	187	0	0	4	433	0	0	0	0	0	18	Fungi	Ascomycota	Leotiomycetes	Helotiales	Helotiaceae	Dimorphospora	unidentified	Saprotroph	Undefined Saprotroph	Probable
OTU_149	402	85	77	0	0	0	73	0	0	0	0	0	Fungi	Ascomycota	Eurotiomycetes	Chaetothyriales	Herpotrichiellaceae	unidentified	unidentified	Pathotroph-Saprotroph	Animal Pathogen-Fungal Parasite-Undefined Saprotroph	Probable
OTU_139	570	17	24	0	0	0	0	0	0	0	0	0	Fungi	Basidiomycota	Agaricomycetes	Agaricales	Clavariaceae	Clavaria	Clavaria_falcata	Pathotroph-Saprotroph-Symbiotroph	Bryophyte Parasite-Dung Saprotroph-Ectomycorrhizal-Fungal Parasite-Leaf Saprotroph-Plant Parasite-Undefined Saprotroph-Wood Saprotroph	Possible
OTU_144	0	0	0	0	0	0	0	0	0	236	374	0	Fungi	Ascomycota	Leotiomycetes	Helotiales	Helotiales_fam_Incertae_sedis	Leohumicola	Leohumicola_verrucosa	Saprotroph	Undefined Saprotroph	Probable
OTU_156	0	0	0	0	0	0	0	0	0	602	0	0	Fungi	Mortierellomycota	Mortierellomycetes	Mortierellales	Mortierellaceae	Mortierella	Mortierella_elongata	Saprotroph-Symbiotroph	Endophyte-Litter Saprotroph-Soil Saprotroph-Undefined Saprotroph	Probable
OTU_147	0	0	0	0	561	7	0	0	0	0	0	0	Fungi	Basidiomycota	Agaricomycetes	Cantharellales	Ceratobasidiaceae			Pathotroph-Saprotroph-Symbiotroph	Endomycorrhizal-Plant Pathogen-Undefined Saprotroph	Possible
OTU_161	0	0	0	0	0	0	0	0	0	533	35	0	Fungi	Ascomycota	Eurotiomycetes	Chaetothyriales	Herpotrichiellaceae	unidentified	unidentified	Pathotroph-Saprotroph	Animal Pathogen-Fungal Parasite-Undefined Saprotroph	Probable
OTU_151	0	0	0	0	0	0	0	0	0	0	0	547	Fungi	Ascomycota	Leotiomycetes	Helotiales	Helotiales_fam_Incertae_sedis	Leohumicola	Leohumicola_verrucosa	Saprotroph	Undefined Saprotroph	Probable
OTU_163	0	0	0	0	0	0	543	4	0	0	0	0	Fungi	Ascomycota	Lecanoromycetes	Pertusariales	Megasporaceae	Aspicilia	unidentified	Symbiotroph	Lichenized	Highly Probable
OTU_164	377	154	0	0	0	0	0	0	0	3	0	0	Fungi	Basidiomycota	Agaricomycetes	Agaricales	Tricholomataceae	Mycena	Mycena_adonis	Pathotroph-Saprotroph-Symbiotroph	Bryophyte Parasite-Dung Saprotroph-Ectomycorrhizal-Fungal Parasite-Leaf Saprotroph-Plant Parasite-Undefined Saprotroph-Wood Saprotroph	Possible
OTU_184	4	6	180	12	6	84	11	47	44	0	23	85	Fungi	Ascomycota	Arthoniomycetes	Lichenostigmatales	Phaeococcomycetaceae	Phaeococcomyces	Phaeococcomyces_mexicanus	Saprotroph	Undefined Saprotroph	Probable
OTU_175	0	27	130	0	240	0	79	9	14	0	0	0	Fungi	Ascomycota	Leotiomycetes	Helotiales	Helotiaceae	Mycosymbioces	unidentified	Saprotroph-Symbiotroph	Ectomycorrhizal-Fungal Parasite-Plant Pathogen-Wood Saprotroph	Probable
OTU_160	0	0	0	241	221	26	0	0	0	0	0	0	Fungi	Ascomycota	Leotiomycetes	Helotiales	Leotiaceae	Pezoloma	Pezoloma_ericae	Pathotroph-Symbiotroph	Bryophyte Parasite-Ectomycorrhizal-Ericoid Mycorrhizal	Probable
OTU_172	111	19	62	44	9	33	23	23	151	0	0	0	Fungi	Ascomycota	Dothideomycetes	Capnodiales	Teratosphaeriaceae	Devriesia	Devriesia_tardicrescens	Pathotroph	Plant Pathogen	Probable
OTU_240	0	359	29	0	0	0	0	28	0	14	2	19	Fungi	Chytridiomycota	Rhizophydiomycetes	Rhizophydiales	Terramycetaceae	Boothiomyces	Boothiomyces_macroporosum	Saprotroph	Undefined Saprotroph	Probable
OTU_190	4	0	53	6	7	305	25	6	15	0	5	18	Fungi	Ascomycota	Dothideomycetes	Dothideales	Aureobasidiaceae	Aureobasidium	Aureobasidium_subglaciale	Pathotroph-Saprotroph-Symbiotroph	Animal Pathogen-Endophyte-Epiphyte-Plant Pathogen-Undefined Saprotroph	Possible
OTU_162	18	0	0	104	320	0	0	0	0	0	0	0	Fungi	Ascomycota	Dothideomycetes	Pleosporales	Didymosphaeriaceae	Paraconiothyrium	Paraconiothyrium_africanum	Pathotroph-Saprotroph-Symbiotroph	Endophyte-Lichen Parasite-Plant Pathogen-Undefined Saprotroph	Probable
OTU_179	0	0	0	0	0	0	250	0	192	0	0	0	Fungi	Basidiomycota	Agaricomycetes	Agaricales	Tricholomataceae	Mycena	unidentified	Pathotroph-Saprotroph-Symbiotroph	Bryophyte Parasite-Dung Saprotroph-Ectomycorrhizal-Fungal Parasite-Leaf Saprotroph-Plant Parasite-Undefined Saprotroph-Wood Saprotroph	Possible
OTU_166	0	0	0	0	437	0	0	0	0	0	0	0	Fungi	Basidiomycota	Agaricomycetes	Cantharellales	Ceratobasidiaceae	unidentified	unidentified	Pathotroph-Saprotroph-Symbiotroph	Endomycorrhizal-Plant Pathogen-Undefined Saprotroph	Possible
OTU_185	0	0	0	0	0	0	427	3	2	0	0	0	Fungi	Basidiomycota	Agaricomycetes	Agaricales	Entolomataceae	Entoloma		Pathotroph-Saprotroph-Symbiotroph	Bryophyte Parasite-Dung Saprotroph-Ectomycorrhizal-Fungal Parasite-Leaf Saprotroph-Plant Parasite-Undefined Saprotroph-Wood Saprotroph	Possible
OTU_202	0	0	0	0	0	0	324	13	80	0	0	0	Fungi	Basidiomycota	Agaricomycetes	Agaricales	Tricholomataceae	Mycena		Pathotroph-Saprotroph-Symbiotroph	Bryophyte Parasite-Dung Saprotroph-Ectomycorrhizal-Fungal Parasite-Leaf Saprotroph-Plant Parasite-Undefined Saprotroph-Wood Saprotroph	Possible
OTU_168	0	0	0	0	0	0	0	0	0	0	0	404	Fungi	Mortierellomycota	Mortierellomycetes	Mortierellales	Mortierellaceae	Mortierella		Saprotroph-Symbiotroph	Endophyte-Litter Saprotroph-Soil Saprotroph-Undefined Saprotroph	Probable
OTU_191	0	0	0	0	0	0	300	30	8	31	16	17	Fungi	Ascomycota	Leotiomycetes	Helotiales	Dermateaceae	Trimmatostroma	Trimmatostroma_salicis	Pathotroph-Saprotroph	Plant Pathogen-Plant Saprotroph	Probable
OTU_189	0	0	0	0	0	0	0	0	0	259	113	0	Fungi	Ascomycota	Leotiomycetes	Helotiales	Hyaloscyphaceae	unidentified	unidentified	Saprotroph	Plant Saprotroph-Wood Saprotroph	Probable
OTU_206	0	0	0	0	0	0	359	0	0	6	0	0	Fungi	Ascomycota	Leotiomycetes	Helotiales	Hyaloscyphaceae			Saprotroph	Plant Saprotroph-Wood Saprotroph	Probable
OTU_193	0	0	0	0	0	0	0	0	0	171	175	0	Fungi	Ascomycota	Leotiomycetes	Helotiales	Leotiaceae	Pezoloma	Pezoloma_ericae	Pathotroph-Symbiotroph	Bryophyte Parasite-Ectomycorrhizal-Ericoid Mycorrhizal	Probable
OTU_195	0	2	0	0	22	0	0	0	0	73	16	223	Fungi	Mortierellomycota	Mortierellomycetes	Mortierellales	Mortierellaceae	Mortierella	Mortierella_parvispora	Saprotroph-Symbiotroph	Endophyte-Litter Saprotroph-Soil Saprotroph-Undefined Saprotroph	Probable
OTU_224	0	0	0	0	0	0	323	2	0	0	0	0	Fungi	Basidiobolomycota	Basidiobolomycetes	Basidiobolales	Basidiobolaceae	Basidiobolus	Basidiobolus_magnus	Pathotroph-Saprotroph-Symbiotroph	Animal Endosymbiont-Animal Pathogen-Undefined Saprotroph	Probable
OTU_201	0	0	0	0	0	0	0	0	0	114	209	0	Fungi	Ascomycota	Leotiomycetes	Helotiales	Helotiales_fam_Incertae_sedis	Leohumicola		Saprotroph	Undefined Saprotroph	Probable
OTU_197	112	0	0	174	36	0	0	0	0	0	0	0	Fungi	Basidiomycota	Agaricomycetes	Cantharellales	Ceratobasidiaceae			Pathotroph-Saprotroph-Symbiotroph	Endomycorrhizal-Plant Pathogen-Undefined Saprotroph	Possible
OTU_223	0	0	0	0	0	0	296	8	17	0	0	0	Fungi	Ascomycota	Eurotiomycetes	Chaetothyriales	Herpotrichiellaceae	Capronia	unidentified	Symbiotroph	Endophyte	Highly Probable
OTU_186	310	7	0	0	0	0	0	0	0	0	0	0	Fungi	Basidiomycota	Agaricomycetes	Agaricales	Clavariaceae	unidentified	unidentified	Pathotroph-Saprotroph-Symbiotroph	Bryophyte Parasite-Dung Saprotroph-Ectomycorrhizal-Fungal Parasite-Leaf Saprotroph-Plant Parasite-Undefined Saprotroph-Wood Saprotroph	Possible
OTU_199	104	0	23	109	74	2	2	0	0	0	0	0	Fungi	Basidiomycota	Agaricomycetes	Cantharellales	Ceratobasidiaceae			Pathotroph-Saprotroph-Symbiotroph	Endomycorrhizal-Plant Pathogen-Undefined Saprotroph	Possible
OTU_211	0	0	0	0	0	0	50	195	63	0	0	0	Fungi	Ascomycota	Leotiomycetes	Helotiales	Helotiales_fam_Incertae_sedis	Coleophoma	unidentified	Saprotroph	Undefined Saprotroph	Probable
OTU_233	0	9	80	0	0	0	210	8	0	0	0	0	Fungi	Ascomycota	Eurotiomycetes	Chaetothyriales	Herpotrichiellaceae	unidentified	unidentified	Pathotroph-Saprotroph	Animal Pathogen-Fungal Parasite-Undefined Saprotroph	Probable
OTU_198	286	3	0	5	3	0	0	0	0	0	0	7	Fungi	Basidiomycota	Microbotryomycetes	Sporidiobolales	Sporidiobolaceae	unidentified	unidentified	Pathotroph-Saprotroph	Animal Pathogen-Undefined Saprotroph	Probable
OTU_204	0	0	0	0	0	0	0	0	0	0	0	288	Fungi	Mortierellomycota	Mortierellomycetes	Mortierellales	Mortierellaceae	Mortierella	Mortierella_sarnyensis	Saprotroph-Symbiotroph	Endophyte-Litter Saprotroph-Soil Saprotroph-Undefined Saprotroph	Probable
OTU_229	0	0	0	0	0	0	143	131	11	0	0	0	Fungi	Ascomycota	Dothideomycetes	Dothideales	Aureobasidiaceae	Aureobasidium	Aureobasidium_pullulans	Pathotroph-Saprotroph-Symbiotroph	Animal Pathogen-Endophyte-Epiphyte-Plant Pathogen-Undefined Saprotroph	Possible
OTU_213	0	0	0	0	0	0	0	0	0	0	0	281	Fungi	Ascomycota	Leotiomycetes	Helotiales	Leotiaceae	Pezoloma	Pezoloma_ericae	Pathotroph-Symbiotroph	Bryophyte Parasite-Ectomycorrhizal-Ericoid Mycorrhizal	Probable
OTU_239	0	0	7	0	0	256	0	0	0	0	0	0	Fungi	Basidiomycota	Tremellomycetes	Filobasidiales	Filobasidiaceae	Filobasidium	Filobasidium_stepposum	Saprotroph	Undefined Saprotroph	Highly Probable
OTU_219	0	0	0	0	0	0	0	0	0	0	0	257	Fungi	Ascomycota	Leotiomycetes	Helotiales	Helotiaceae	Dimorphospora	Dimorphospora_foliicola	Saprotroph	Undefined Saprotroph	Probable
OTU_208	0	0	0	0	244	6	0	0	0	0	0	0	Fungi	Basidiomycota	Agaricomycetes	Sebacinales	Serendipitaceae	Serendipita	unidentified	Symbiotroph	Orchid Mycorrhizal	Highly Probable
OTU_220	0	0	0	0	0	0	0	0	0	0	0	246	Fungi	Ascomycota	Eurotiomycetes	Chaetothyriales	Herpotrichiellaceae			Pathotroph-Saprotroph	Animal Pathogen-Fungal Parasite-Undefined Saprotroph	Probable
OTU_218	0	0	0	0	0	0	0	0	0	44	168	32	Fungi	Ascomycota	Leotiomycetes	Helotiales	Dermateaceae	Trimmatostroma		Pathotroph-Saprotroph	Plant Pathogen-Plant Saprotroph	Probable
OTU_226	51	0	0	173	14	0	0	0	0	0	0	0	Fungi	Mortierellomycota	Mortierellomycetes	Mortierellales	Mortierellaceae	Mortierella		Saprotroph-Symbiotroph	Endophyte-Litter Saprotroph-Soil Saprotroph-Undefined Saprotroph	Probable
OTU_242	0	0	0	0	0	0	196	31	5	0	0	0	Fungi	Ascomycota	Leotiomycetes	Helotiales	Hyaloscyphaceae	Lachnum		Saprotroph	Plant Saprotroph-Wood Saprotroph	Probable
OTU_225	0	0	0	0	0	0	0	0	0	7	0	222	Fungi	Basidiomycota	Agaricomycetes	Polyporales	Meruliaceae	Scopuloides	unidentified	Pathotroph-Saprotroph	Plant Pathogen-Undefined Saprotroph	Probable
OTU_252	0	0	20	0	0	208	0	0	1	0	0	0	Fungi	Ascomycota	Taphrinomycetes	Taphrinales	Taphrinaceae	Taphrina	Taphrina_carpini	Pathotroph	Plant Pathogen	Probable
OTU_217	0	0	0	0	0	0	0	0	0	28	194	0	Fungi	Glomeromycota	Glomeromycetes	Glomerales	Glomeraceae	unidentified	unidentified	Symbiotroph	Arbuscular Mycorrhizal	Highly Probable
OTU_237	0	0	0	0	0	0	46	121	49	0	0	0	Fungi	Ascomycota	Dothideomycetes	Dothideales	Dothideaceae	Scleroconidioma	Scleroconidioma_sphagnicola	Pathotroph-Saprotroph-Symbiotroph	Endophyte-Plant Pathogen-Undefined Saprotroph	Possible
OTU_257	0	0	0	0	0	0	189	6	18	0	0	0	Fungi	Ascomycota	Dothideomycetes	Venturiales	Venturiaceae			Pathotroph-Saprotroph-Symbiotroph	Endophyte-Plant Pathogen-Undefined Saprotroph	Probable
OTU_253	0	0	0	0	0	0	107	0	11	0	11	72	Fungi	Basidiomycota	Agaricomycetes	Agaricales	unidentified	unidentified	unidentified	Pathotroph-Saprotroph-Symbiotroph	Bryophyte Parasite-Dung Saprotroph-Ectomycorrhizal-Fungal Parasite-Leaf Saprotroph-Plant Parasite-Undefined Saprotroph-Wood Saprotroph	Possible
OTU_249	0	0	0	0	192	0	0	0	0	0	0	0	Fungi	Basidiomycota	Agaricomycetes	Sebacinales	Serendipitaceae	Serendipita	unidentified	Symbiotroph	Orchid Mycorrhizal	Highly Probable
OTU_244	0	0	0	0	0	0	0	0	0	0	0	180	Fungi	Ascomycota	Dothideomycetes	Capnodiales	Teratosphaeriaceae	Devriesia		Pathotroph	Plant Pathogen	Probable
OTU_274	0	32	0	1	28	2	84	12	9	0	10	0	Fungi	Ascomycota	Leotiomycetes	Helotiales	Dermateaceae	Pezicula	Pezicula_ericae	Pathotroph-Saprotroph	Plant Pathogen-Plant Saprotroph	Probable
OTU_248	0	0	0	0	176	0	0	0	0	0	0	0	Fungi	Basidiomycota	Agaricomycetes	Sebacinales	Serendipitaceae	Serendipita	unidentified	Symbiotroph	Orchid Mycorrhizal	Highly Probable
OTU_270	0	13	0	0	51	69	11	28	3	0	0	0	Fungi	Ascomycota	Leotiomycetes	Helotiales	Helotiales_fam_Incertae_sedis	Leohumicola		Saprotroph	Undefined Saprotroph	Probable
OTU_269	0	0	0	0	0	0	156	15	0	0	0	0	Fungi	Basidiomycota	Agaricomycetes	Agaricales	Tricholomataceae	Mycena	Mycena_adonis	Pathotroph-Saprotroph-Symbiotroph	Bryophyte Parasite-Dung Saprotroph-Ectomycorrhizal-Fungal Parasite-Leaf Saprotroph-Plant Parasite-Undefined Saprotroph-Wood Saprotroph	Possible
OTU_264	63	47	0	39	14	6	0	0	0	0	0	0	Fungi	Ascomycota	Sordariomycetes	Chaetosphaeriales	Chaetosphaeriaceae	Chloridium	unidentified	Saprotroph	Plant Saprotroph-Wood Saprotroph	Probable
OTU_266	0	0	0	0	0	0	85	77	6	0	0	0	Fungi	Ascomycota	Leotiomycetes	Helotiales	Helotiales_fam_Incertae_sedis	Acephala	Acephala_applanata	Symbiotroph	Ectomycorrhizal	Possible
OTU_267	47	41	0	0	59	0	0	0	0	19	0	0	Fungi	Ascomycota	Leotiomycetes	Helotiales	Leotiaceae	Pezoloma	Pezoloma_ericae	Pathotroph-Symbiotroph	Bryophyte Parasite-Ectomycorrhizal-Ericoid Mycorrhizal	Probable
OTU_263	0	0	0	165	0	0	0	0	0	0	0	0	Fungi	Ascomycota	Leotiomycetes	Helotiales	Helotiaceae	unidentified	unidentified	Saprotroph-Symbiotroph	Ectomycorrhizal-Fungal Parasite-Plant Pathogen-Wood Saprotroph	Probable
OTU_262	0	0	0	0	0	0	130	27	7	0	0	0	Fungi	Basidiomycota	Agaricomycetes	Sebacinales	Serendipitaceae	Serendipita	unidentified	Symbiotroph	Orchid Mycorrhizal	Highly Probable
OTU_260	0	0	0	108	0	0	55	0	0	0	0	0	Fungi	Ascomycota	Dothideomycetes	Venturiales	Venturiaceae	Venturia	unidentified	Pathotroph-Saprotroph-Symbiotroph	Endophyte-Plant Pathogen-Undefined Saprotroph	Probable
OTU_273	4	0	0	19	2	137	0	0	0	0	0	0	Fungi	Ascomycota	Dothideomycetes	Pleosporales	Pleosporaceae	Alternaria		Pathotroph-Saprotroph-Symbiotroph	Animal Pathogen-Endophyte-Plant Pathogen-Wood Saprotroph	Possible
OTU_280	0	0	0	0	0	0	152	4	0	0	0	0	Fungi	Ascomycota	Eurotiomycetes	Chaetothyriales	Herpotrichiellaceae	unidentified	unidentified	Pathotroph-Saprotroph	Animal Pathogen-Fungal Parasite-Undefined Saprotroph	Probable
OTU_259	10	5	3	72	31	0	6	2	7	6	3	8	Fungi	Ascomycota	Dothideomycetes	Pleosporales	Massarinaceae	unidentified	unidentified	Pathotroph-Saprotroph	Plant Pathogen-Undefined Saprotroph	Probable
OTU_276	0	0	0	0	0	10	25	84	34	0	0	0	Fungi	Ascomycota	Leotiomycetes	Helotiales	Helotiaceae	Mycosymbioces	unidentified	Saprotroph-Symbiotroph	Ectomycorrhizal-Fungal Parasite-Plant Pathogen-Wood Saprotroph	Probable
OTU_281	0	0	0	0	0	0	0	0	0	144	9	0	Fungi	Ascomycota	Leotiomycetes	Helotiales	Helotiaceae	Articulospora	unidentified	Saprotroph	Undefined Saprotroph	Probable
OTU_277	0	0	0	0	0	0	0	94	58	0	0	0	Fungi	Basidiomycota	Agaricomycetes	Agaricales	Tricholomataceae	Mycena		Pathotroph-Saprotroph-Symbiotroph	Bryophyte Parasite-Dung Saprotroph-Ectomycorrhizal-Fungal Parasite-Leaf Saprotroph-Plant Parasite-Undefined Saprotroph-Wood Saprotroph	Possible
OTU_290	0	0	0	0	0	151	0	0	0	0	0	0	Fungi	Basidiomycota	Tremellomycetes	Filobasidiales	Filobasidiaceae	Filobasidium	Filobasidium_stepposum	Saprotroph	Undefined Saprotroph	Highly Probable
OTU_291	8	32	0	74	36	0	0	0	0	0	0	0	Fungi	Ascomycota	Sordariomycetes	Chaetosphaeriales	Chaetosphaeriaceae			Saprotroph	Plant Saprotroph-Wood Saprotroph	Probable
OTU_293	0	0	0	0	0	0	121	25	0	0	0	0	Fungi	Basidiomycota	Agaricomycetes	Atheliales	Atheliaceae	Athelia	Athelia_arachnoidea	Pathotroph-Saprotroph-Symbiotroph	Epiphyte-Leaf Saprotroph-Lichen Parasite-Lichenized-Plant Pathogen-Wood Saprotroph	Possible
OTU_279	3	3	0	130	4	0	2	0	0	0	0	0	Fungi	Mortierellomycota	Mortierellomycetes	Mortierellales	Mortierellaceae	Mortierella	Mortierella_amoeboidea	Saprotroph-Symbiotroph	Endophyte-Litter Saprotroph-Soil Saprotroph-Undefined Saprotroph	Probable
OTU_318	0	26	43	0	0	0	59	14	0	0	0	0	Fungi	Ascomycota	Leotiomycetes	Helotiales	Hyaloscyphaceae			Saprotroph	Plant Saprotroph-Wood Saprotroph	Probable
OTU_283	0	15	0	0	28	8	0	0	0	63	27	0	Fungi	Ascomycota	Leotiomycetes	Thelebolales	Pseudeurotiaceae	Pseudogymnoascus	Pseudogymnoascus_roseus	Saprotroph	Plant Saprotroph-Wood Saprotroph	Probable
OTU_268	0	0	0	0	4	0	0	0	0	65	65	0	Fungi	Ascomycota	Dothideomycetes	Pleosporales	Didymosphaeriaceae	Paraconiothyrium	unidentified	Pathotroph-Saprotroph-Symbiotroph	Endophyte-Lichen Parasite-Plant Pathogen-Undefined Saprotroph	Probable
OTU_372	0	111	23	0	0	0	0	0	0	0	0	0	Fungi	Ascomycota	Leotiomycetes	Helotiales	Helotiaceae	Ascocoryne	Ascocoryne_cylichnium	Saprotroph	Undefined Saprotroph	Probable
OTU_314	0	0	0	0	0	0	132	0	0	0	0	0	Fungi	Basidiomycota	Agaricomycetes	Atheliales	Atheliaceae	Athelia	Athelia_arachnoidea	Pathotroph-Saprotroph-Symbiotroph	Epiphyte-Leaf Saprotroph-Lichen Parasite-Lichenized-Plant Pathogen-Wood Saprotroph	Possible
OTU_272	25	8	6	44	44	0	4	0	0	0	0	0	Fungi	Ascomycota	Sordariomycetes	Hypocreales	Cordycipitaceae	Simplicillium	unidentified	Pathotroph	Animal Pathogen	Probable
OTU_300	0	11	0	0	5	0	0	103	10	0	0	0	Fungi	Glomeromycota	Glomeromycetes	Diversisporales	Acaulosporaceae	Acaulospora	Acaulospora_tortuosa	Symbiotroph	Arbuscular Mycorrhizal	Highly Probable
OTU_320	0	56	0	0	0	0	73	0	0	0	0	0	Fungi	Ascomycota	Leotiomycetes	Helotiales	Dermateaceae	Pezicula	unidentified	Pathotroph-Saprotroph	Plant Pathogen-Plant Saprotroph	Probable
OTU_373	0	0	129	0	0	0	0	0	0	0	0	0	Fungi	Ascomycota	Leotiomycetes	Helotiales	Leotiaceae	Pezoloma	Pezoloma_ericae	Pathotroph-Symbiotroph	Bryophyte Parasite-Ectomycorrhizal-Ericoid Mycorrhizal	Probable
OTU_294	0	23	0	0	30	19	0	0	0	0	0	54	Fungi	Ascomycota	Leotiomycetes	Helotiales	Leotiaceae	Neobulgaria	unidentified	Saprotroph	Undefined Saprotroph	Probable
OTU_309	0	0	0	0	0	0	95	15	14	0	0	0	Fungi	Ascomycota	Eurotiomycetes	Chaetothyriales	Herpotrichiellaceae	unidentified	unidentified	Pathotroph-Saprotroph	Animal Pathogen-Fungal Parasite-Undefined Saprotroph	Probable
OTU_303	0	38	6	0	7	3	58	11	0	0	0	0	Fungi	Ascomycota	Leotiomycetes	Helotiales	Dermateaceae	Pezicula	unidentified	Pathotroph-Saprotroph	Plant Pathogen-Plant Saprotroph	Probable
OTU_296	0	0	0	0	0	122	0	0	0	0	0	0	Fungi	Ascomycota	Dothideomycetes	Dothideales	Dothideaceae			Pathotroph-Saprotroph-Symbiotroph	Endophyte-Plant Pathogen-Undefined Saprotroph	Possible
OTU_302	26	0	11	3	0	0	47	30	0	0	0	1	Fungi	Ascomycota	Leotiomycetes	Helotiales	Hyaloscyphaceae	Hyphodiscus	Hyphodiscus_hymeniophilus	Saprotroph	Plant Saprotroph-Wood Saprotroph	Probable
OTU_310	0	0	0	0	0	0	110	4	0	0	0	0	Fungi	Basidiomycota	Agaricomycetes	Sebacinales	Serendipitaceae	Serendipita	unidentified	Symbiotroph	Orchid Mycorrhizal	Highly Probable
OTU_311	0	0	0	0	0	114	0	0	0	0	0	0	Fungi	Ascomycota	Leotiomycetes	Helotiales	Sclerotiniaceae	Botrytis	Botrytis_caroliniana	Pathotroph-Saprotroph	NULL	Probable
OTU_392	0	14	95	0	0	0	0	0	0	0	0	0	Fungi	Ascomycota	Eurotiomycetes	Chaetothyriales	Herpotrichiellaceae	Capronia	unidentified	Symbiotroph	Endophyte	Highly Probable
OTU_287	24	0	0	33	51	0	0	0	0	0	0	0	Fungi	Ascomycota	Sordariomycetes	Hypocreales	Clavicipitaceae	Pochonia	Pochonia_bulbillosa	Pathotroph-Symbiotroph	Endophyte-Epiphyte-Fungal Parasite-Insect Parasite	Possible
OTU_325	2	25	11	8	41	5	4	4	0	0	0	0	Fungi	Ascomycota	Sordariomycetes	Hypocreales	Bionectriaceae	Clonostachys	Clonostachys_candelabrum	Pathotroph-Saprotroph	Algal Parasite-Bryophyte Parasite-Fungal Parasite-Undefined Saprotroph	Probable
OTU_305	0	0	0	0	0	0	0	0	0	0	0	99	Fungi	Ascomycota	Dothideomycetes	Capnodiales	Teratosphaeriaceae	Devriesia		Pathotroph	Plant Pathogen	Probable
OTU_308	9	0	0	43	34	6	0	0	7	0	0	0	Fungi	Mortierellomycota	Mortierellomycetes	Mortierellales	Mortierellaceae	Mortierella	Mortierella_amoeboidea	Saprotroph-Symbiotroph	Endophyte-Litter Saprotroph-Soil Saprotroph-Undefined Saprotroph	Probable
OTU_299	0	0	0	0	0	0	0	0	0	36	61	0	Fungi	Mortierellomycota	Mortierellomycetes	Mortierellales	Mortierellaceae	Mortierella		Saprotroph-Symbiotroph	Endophyte-Litter Saprotroph-Soil Saprotroph-Undefined Saprotroph	Probable
OTU_297	28	0	0	0	0	0	11	0	57	0	0	0	Fungi	Ascomycota	Dothideomycetes	Capnodiales	Teratosphaeriaceae	Devriesia	Devriesia_tardicrescens	Pathotroph	Plant Pathogen	Probable
OTU_324	0	0	0	0	0	0	84	0	12	0	0	0	Fungi	Ascomycota	Leotiomycetes	Helotiales	Dermateaceae	Trimmatostroma	Trimmatostroma_salicis	Pathotroph-Saprotroph	Plant Pathogen-Plant Saprotroph	Probable
OTU_313	0	0	0	0	0	0	42	7	0	24	21	0	Fungi	Ascomycota	Leotiomycetes	Helotiales	Hyaloscyphaceae			Saprotroph	Plant Saprotroph-Wood Saprotroph	Probable
OTU_321	0	0	0	0	0	94	0	0	0	0	0	0	Fungi	Basidiomycota	Tremellomycetes	Cystofilobasidiales	Cystofilobasidiaceae	Cystofilobasidium	Cystofilobasidium_macerans	Saprotroph	Leaf Saprotroph	Possible
OTU_341	0	0	0	0	0	78	0	7	0	0	0	7	Fungi	Ascomycota	Leotiomycetes	Helotiales	Helotiaceae	Dimorphospora	unidentified	Saprotroph	Undefined Saprotroph	Probable
OTU_316	0	11	0	13	62	4	0	0	0	0	0	0	Fungi	Mucoromycota	Umbelopsidomycetes	Umbelopsidales	Umbelopsidaceae	Umbelopsis	Umbelopsis_dimorpha	Saprotroph	Undefined Saprotroph	Probable
OTU_317	0	0	0	49	41	0	0	0	0	0	0	0	Fungi	Ascomycota	Leotiomycetes	Helotiales	Helotiaceae			Saprotroph-Symbiotroph	Ectomycorrhizal-Fungal Parasite-Plant Pathogen-Wood Saprotroph	Probable
OTU_333	0	0	0	0	0	0	0	0	0	85	0	0	Fungi	Basidiomycota	Agaricomycetes	Agaricales				Pathotroph-Saprotroph-Symbiotroph	Bryophyte Parasite-Dung Saprotroph-Ectomycorrhizal-Fungal Parasite-Leaf Saprotroph-Plant Parasite-Undefined Saprotroph-Wood Saprotroph	Possible
OTU_434	0	60	23	0	0	0	0	0	0	0	0	0	Fungi	Basidiomycota	Agaricomycetes	Agaricales	Tricholomataceae	Mycena		Pathotroph-Saprotroph-Symbiotroph	Bryophyte Parasite-Dung Saprotroph-Ectomycorrhizal-Fungal Parasite-Leaf Saprotroph-Plant Parasite-Undefined Saprotroph-Wood Saprotroph	Possible
OTU_328	29	8	0	25	18	0	0	0	0	0	0	0	Fungi	Ascomycota	Sordariomycetes	Coniochaetales	Coniochaetaceae	Coniochaeta	Coniochaeta_decumbens	Pathotroph-Saprotroph-Symbiotroph	Animal Pathogen-Dung Saprotroph-Endophyte-Lichen Parasite-Plant Pathogen-Undefined Saprotroph	Possible
OTU_334	0	0	0	57	15	6	0	0	0	0	0	0	Fungi	Mortierellomycota	Mortierellomycetes	Mortierellales	Mortierellaceae	Mortierella	Mortierella_globulifera	Saprotroph-Symbiotroph	Endophyte-Litter Saprotroph-Soil Saprotroph-Undefined Saprotroph	Probable
OTU_338	0	0	0	75	3	0	0	0	0	0	0	0	Fungi	Ascomycota	Leotiomycetes	Helotiales	Hyaloscyphaceae	Arachnopeziza	Arachnopeziza_obtusipila	Saprotroph	Undefined Saprotroph	Probable
OTU_330	0	0	0	0	0	0	0	0	0	0	75	0	Fungi	Ascomycota	Eurotiomycetes	Chaetothyriales	Herpotrichiellaceae	unidentified	unidentified	Pathotroph-Saprotroph	Animal Pathogen-Fungal Parasite-Undefined Saprotroph	Probable
OTU_350	0	0	0	0	0	0	0	0	0	0	0	71	Fungi	Ascomycota	Dothideomycetes	Capnodiales	Teratosphaeriaceae	Devriesia	Devriesia_shelburniensis	Pathotroph	Plant Pathogen	Probable
OTU_336	0	0	0	0	0	0	0	0	0	0	0	68	Fungi	Ascomycota	Leotiomycetes	Helotiales	Dermateaceae	Trimmatostroma	Trimmatostroma_salicis	Pathotroph-Saprotroph	Plant Pathogen-Plant Saprotroph	Probable
OTU_366	0	0	5	36	0	25	0	0	0	0	0	0	Fungi	Basidiomycota	Agaricomycetes	Sebacinales	Serendipitaceae	Serendipita	Serendipita_vermifera	Symbiotroph	Orchid Mycorrhizal	Highly Probable
OTU_342	0	0	0	0	0	0	11	41	11	0	0	0	Fungi	Ascomycota	Leotiomycetes	Helotiales	Helotiales_fam_Incertae_sedis	Coleophoma	unidentified	Saprotroph	Undefined Saprotroph	Probable
OTU_365	10	0	13	18	12	0	0	0	10	0	0	0	Fungi	Ascomycota	Dothideomycetes	Capnodiales	Teratosphaeriaceae	Devriesia		Pathotroph	Plant Pathogen	Probable
OTU_335	5	0	0	0	0	0	0	0	0	0	0	57	Fungi	Ascomycota	Dothideomycetes	Capnodiales	Teratosphaeriaceae	Devriesia	Devriesia_tardicrescens	Pathotroph	Plant Pathogen	Probable
OTU_337	2	0	0	8	51	0	0	0	0	0	0	0	Fungi	Ascomycota	Sordariomycetes	Xylariales	Xylariaceae			Pathotroph-Saprotroph-Symbiotroph	Dung Saprotroph-Endophyte-Plant Pathogen-Undefined Saprotroph	Probable
OTU_375	0	0	0	0	7	0	54	0	0	0	0	0	Fungi	Ascomycota	Eurotiomycetes	Chaetothyriales	Herpotrichiellaceae	Cladophialophora	unidentified	Saprotroph	Undefined Saprotroph	Probable
OTU_340	0	0	0	0	0	0	0	0	0	0	0	59	Fungi	Ascomycota	Dothideomycetes	Capnodiales	Teratosphaeriaceae	Devriesia		Pathotroph	Plant Pathogen	Probable
OTU_348	0	0	0	0	0	0	0	0	0	0	0	59	Fungi	Mortierellomycota	Mortierellomycetes	Mortierellales	Mortierellaceae	Mortierella		Saprotroph-Symbiotroph	Endophyte-Litter Saprotroph-Soil Saprotroph-Undefined Saprotroph	Probable
OTU_349	0	0	2	0	0	0	2	0	0	0	2	51	Fungi	Ascomycota	Dothideomycetes	Pleosporales	Didymosphaeriaceae	Paraphaeosphaeria	unidentified	Pathotroph-Saprotroph-Symbiotroph	Endophyte-Lichen Parasite-Plant Pathogen-Undefined Saprotroph	Probable
OTU_359	0	0	0	0	0	0	11	46	0	0	0	0	Fungi	Ascomycota	Leotiomycetes	Helotiales	Hyaloscyphaceae	Lachnum	Lachnum_pygmaeum	Saprotroph	Plant Saprotroph-Wood Saprotroph	Probable
OTU_369	0	0	0	0	57	0	0	0	0	0	0	0	Fungi	Ascomycota	Dothideomycetes	Pleosporales	Didymosphaeriaceae	Paraconiothyrium	Paraconiothyrium_africanum	Pathotroph-Saprotroph-Symbiotroph	Endophyte-Lichen Parasite-Plant Pathogen-Undefined Saprotroph	Probable
OTU_378	0	0	0	0	0	57	0	0	0	0	0	0	Fungi	Ascomycota	Sordariomycetes	Xylariales	Xylariaceae	Anthostomella	Anthostomella_formosa	Saprotroph-Symbiotroph	Endophyte-Undefined Saprotroph	Probable
OTU_402	0	0	0	0	0	0	57	0	0	0	0	0	Fungi	Basidiomycota	Agaricomycetes	Agaricales	Tricholomataceae	Mycena		Pathotroph-Saprotroph-Symbiotroph	Bryophyte Parasite-Dung Saprotroph-Ectomycorrhizal-Fungal Parasite-Leaf Saprotroph-Plant Parasite-Undefined Saprotroph-Wood Saprotroph	Possible
OTU_396	0	0	0	0	0	55	0	0	0	0	0	0	Fungi	Basidiomycota	Tremellomycetes	Filobasidiales	Filobasidiaceae	Filobasidium	Filobasidium_oeirense	Saprotroph	Undefined Saprotroph	Highly Probable
OTU_351	0	0	0	0	0	0	0	0	0	0	0	54	Fungi	Ascomycota	Eurotiomycetes	Chaetothyriales	Herpotrichiellaceae	unidentified	unidentified	Pathotroph-Saprotroph	Animal Pathogen-Fungal Parasite-Undefined Saprotroph	Probable
OTU_353	0	0	0	0	54	0	0	0	0	0	0	0	Fungi	Basidiomycota	Agaricomycetes	Sebacinales	Serendipitaceae	Serendipita	unidentified	Symbiotroph	Orchid Mycorrhizal	Highly Probable
OTU_370	25	0	0	23	5	0	0	0	0	0	0	0	Fungi	Basidiomycota	Agaricomycetes	Agaricales	Psathyrellaceae			Pathotroph-Saprotroph-Symbiotroph	Bryophyte Parasite-Dung Saprotroph-Ectomycorrhizal-Fungal Parasite-Leaf Saprotroph-Plant Parasite-Undefined Saprotroph-Wood Saprotroph	Possible
OTU_382	0	0	0	0	0	53	0	0	0	0	0	0	Fungi	Ascomycota	Leotiomycetes	Helotiales	Rutstroemiaceae	Lanzia	Lanzia_allantospora	Saprotroph	Undefined Saprotroph	Probable
OTU_389	29	2	20	0	0	0	0	0	0	0	0	0	Fungi	Basidiomycota	Agaricomycetes	Polyporales	Meruliaceae	Hyphodermella	unidentified	Saprotroph	Undefined Saprotroph	Probable
OTU_394	0	0	0	0	0	0	0	0	0	48	3	0	Fungi	Ascomycota	Leotiomycetes	Helotiales	Helotiales_fam_Incertae_sedis	Leohumicola		Saprotroph	Undefined Saprotroph	Probable
OTU_362	0	0	0	0	0	0	0	0	0	0	0	50	Fungi	Ascomycota	Leotiomycetes	Helotiales	Vibrisseaceae	Phialocephala	Phialocephala_hiberna	Symbiotroph	Endophyte	Highly Probable
OTU_386	0	0	0	0	0	0	0	0	0	41	7	0	Fungi	Ascomycota	Leotiomycetes	Helotiales	Hyaloscyphaceae	Lachnum	Lachnum_pygmaeum	Saprotroph	Plant Saprotroph-Wood Saprotroph	Probable
OTU_397	0	0	0	48	0	0	0	0	0	0	0	0	Fungi	Ascomycota	Sordariomycetes	Chaetosphaeriales	Chaetosphaeriaceae			Saprotroph	Plant Saprotroph-Wood Saprotroph	Probable
OTU_414	0	0	0	0	0	0	0	0	0	36	12	0	Fungi	Ascomycota	Leotiomycetes	Helotiales	Myxotrichaceae	Oidiodendron	unidentified	Saprotroph-Symbiotroph	Ectomycorrhizal-Undefined Saprotroph	Probable
OTU_371	10	0	0	7	27	0	1	0	0	2	0	0	Fungi	Ascomycota	Sordariomycetes	Hypocreales	Clavicipitaceae	Pochonia	Pochonia_cordycepisociata	Pathotroph-Symbiotroph	Endophyte-Epiphyte-Fungal Parasite-Insect Parasite	Possible
OTU_390	4	0	0	1	42	0	0	0	0	0	0	0	Fungi	Mortierellomycota	Mortierellomycetes	Mortierellales	Mortierellaceae	Mortierella	Mortierella_alpina	Saprotroph-Symbiotroph	Endophyte-Litter Saprotroph-Soil Saprotroph-Undefined Saprotroph	Probable
OTU_391	0	0	0	0	0	0	0	35	12	0	0	0	Fungi	Ascomycota	Leotiomycetes	Helotiales	Helotiaceae	Mycosymbioces	unidentified	Saprotroph-Symbiotroph	Ectomycorrhizal-Fungal Parasite-Plant Pathogen-Wood Saprotroph	Probable
OTU_376	0	0	0	0	46	0	0	0	0	0	0	0	Fungi	Basidiomycota	Agaricomycetes	Agaricales	Hygrophoraceae	Hygrocybe		Pathotroph-Saprotroph-Symbiotroph	Bryophyte Parasite-Dung Saprotroph-Ectomycorrhizal-Fungal Parasite-Leaf Saprotroph-Plant Parasite-Undefined Saprotroph-Wood Saprotroph	Possible
OTU_416	0	0	0	0	0	0	46	0	0	0	0	0	Fungi	Basidiomycota	Agaricomycetes	Agaricales	Tricholomataceae	Mycena		Pathotroph-Saprotroph-Symbiotroph	Bryophyte Parasite-Dung Saprotroph-Ectomycorrhizal-Fungal Parasite-Leaf Saprotroph-Plant Parasite-Undefined Saprotroph-Wood Saprotroph	Possible
OTU_388	0	0	0	0	0	4	0	12	26	2	0	0	Fungi	Ascomycota	Dothideomycetes	Dothideomycetes_ord_Incertae_sedis	Dothideomycetes_fam_Incertae_sedis	Peltaster	Peltaster_fructicola	Pathotroph	Plant Pathogen	Probable
OTU_405	0	0	0	0	0	43	0	0	0	0	0	0	Fungi	Ascomycota	Sordariomycetes	Diaporthales	Diaporthaceae	Diaporthe		Pathotroph-Saprotroph-Symbiotroph	Endophyte-Plant Pathogen-Plant Saprotroph	Probable
OTU_411	0	0	0	43	0	0	0	0	0	0	0	0	Fungi	Basidiomycota	Agaricomycetes	Agaricales	Tricholomataceae	Mycena	Mycena_metata	Pathotroph-Saprotroph-Symbiotroph	Bryophyte Parasite-Dung Saprotroph-Ectomycorrhizal-Fungal Parasite-Leaf Saprotroph-Plant Parasite-Undefined Saprotroph-Wood Saprotroph	Possible
OTU_398	0	0	0	0	0	37	0	5	0	0	0	0	Fungi	Ascomycota	Dothideomycetes	Capnodiales	Mycosphaerellaceae			Pathotroph-Saprotroph	Plant Pathogen-Undefined Saprotroph	Probable
OTU_436	0	0	0	0	0	0	37	5	0	0	0	0	Fungi	Ascomycota	Dothideomycetes	Venturiales	Venturiaceae	Venturia	unidentified	Pathotroph-Saprotroph-Symbiotroph	Endophyte-Plant Pathogen-Undefined Saprotroph	Probable
OTU_423	0	0	0	0	0	0	0	41	0	0	0	0	Fungi	Glomeromycota	Glomeromycetes	Diversisporales	Acaulosporaceae	Acaulospora	Acaulospora_tortuosa	Symbiotroph	Arbuscular Mycorrhizal	Highly Probable
OTU_433	0	0	0	0	0	0	36	0	2	0	0	0	Fungi	Ascomycota	Leotiomycetes	Helotiales	Dermateaceae	Pezicula	unidentified	Pathotroph-Saprotroph	Plant Pathogen-Plant Saprotroph	Probable
OTU_435	0	0	0	5	0	0	0	0	0	24	9	0	Fungi	Mucoromycota	Umbelopsidomycetes	Umbelopsidales	Umbelopsidaceae	Umbelopsis	Umbelopsis_changbaiensis	Saprotroph	Undefined Saprotroph	Probable
OTU_406	0	0	0	0	0	0	0	0	0	0	0	37	Fungi	Ascomycota	Eurotiomycetes	Chaetothyriales	Herpotrichiellaceae	Cladophialophora		Saprotroph	Undefined Saprotroph	Probable
OTU_438	0	0	0	0	0	0	0	0	0	29	8	0	Fungi	Basidiomycota	Agaricomycetes	Agaricales	Tricholomataceae	Mycena	unidentified	Pathotroph-Saprotroph-Symbiotroph	Bryophyte Parasite-Dung Saprotroph-Ectomycorrhizal-Fungal Parasite-Leaf Saprotroph-Plant Parasite-Undefined Saprotroph-Wood Saprotroph	Possible
OTU_409	0	0	0	0	0	0	0	0	0	0	29	7	Fungi	Ascomycota	Leotiomycetes	Helotiales	Dermateaceae	unidentified	unidentified	Pathotroph-Saprotroph	Plant Pathogen-Plant Saprotroph	Probable
OTU_419	0	0	0	3	0	5	0	0	10	0	1	17	Fungi	Ascomycota	Leotiomycetes	Helotiales	Helotiaceae	Durella	Durella_connivens	Saprotroph	Undefined Saprotroph	Probable
OTU_440	0	0	0	36	0	0	0	0	0	0	0	0	Fungi	Ascomycota	Dothideomycetes	Capnodiales	Teratosphaeriaceae	Devriesia		Pathotroph	Plant Pathogen	Probable
OTU_452	0	0	0	36	0	0	0	0	0	0	0	0	Fungi	Mortierellomycota	Mortierellomycetes	Mortierellales	Mortierellaceae	Mortierella		Saprotroph-Symbiotroph	Endophyte-Litter Saprotroph-Soil Saprotroph-Undefined Saprotroph	Probable
OTU_463	0	0	0	0	0	0	11	24	0	0	0	0	Fungi	Ascomycota	Leotiomycetes	Helotiales	Helotiaceae	Meliniomyces	unidentified	Saprotroph-Symbiotroph	Ectomycorrhizal-Fungal Parasite-Plant Pathogen-Wood Saprotroph	Probable
OTU_448	0	0	0	0	0	0	34	0	0	0	0	0	Fungi	Ascomycota	Leotiomycetes	Helotiales	Vibrisseaceae	Phialocephala		Symbiotroph	Endophyte	Highly Probable
OTU_512	0	0	9	0	0	25	0	0	0	0	0	0	Fungi	Ascomycota	Dothideomycetes	Dothideales	Aureobasidiaceae	Aureobasidium	Aureobasidium_pullulans	Pathotroph-Saprotroph-Symbiotroph	Animal Pathogen-Endophyte-Epiphyte-Plant Pathogen-Undefined Saprotroph	Possible
OTU_403	0	0	0	0	0	0	0	0	0	0	0	33	Fungi	Ascomycota	Leotiomycetes	Helotiales	Helotiaceae	Mycosymbioces	unidentified	Saprotroph-Symbiotroph	Ectomycorrhizal-Fungal Parasite-Plant Pathogen-Wood Saprotroph	Probable
OTU_421	0	0	0	0	0	0	33	0	0	0	0	0	Fungi	Ascomycota	Leotiomycetes	Helotiales	Leotiaceae	Pezoloma	Pezoloma_ericae	Pathotroph-Symbiotroph	Bryophyte Parasite-Ectomycorrhizal-Ericoid Mycorrhizal	Probable
OTU_466	0	0	0	0	0	0	33	0	0	0	0	0	Fungi	Basidiomycota	Agaricomycetes	Agaricales	Clavariaceae	Clavaria	Clavaria_falcata	Pathotroph-Saprotroph-Symbiotroph	Bryophyte Parasite-Dung Saprotroph-Ectomycorrhizal-Fungal Parasite-Leaf Saprotroph-Plant Parasite-Undefined Saprotroph-Wood Saprotroph	Possible
OTU_407	32	0	0	0	0	0	0	0	0	0	0	0	Fungi	Basidiomycota	Agaricomycetes	Agaricales	Tricholomataceae	Mycena	Mycena_adonis	Pathotroph-Saprotroph-Symbiotroph	Bryophyte Parasite-Dung Saprotroph-Ectomycorrhizal-Fungal Parasite-Leaf Saprotroph-Plant Parasite-Undefined Saprotroph-Wood Saprotroph	Possible
OTU_430	0	0	0	0	0	0	0	0	0	5	6	21	Fungi	Ascomycota	Eurotiomycetes	Chaetothyriales	Herpotrichiellaceae	unidentified	unidentified	Pathotroph-Saprotroph	Animal Pathogen-Fungal Parasite-Undefined Saprotroph	Probable
OTU_442	0	0	9	15	0	0	3	2	0	0	0	3	Fungi	Ascomycota	Sordariomycetes	Coniochaetales	Coniochaetaceae	Coniochaeta		Pathotroph-Saprotroph-Symbiotroph	Animal Pathogen-Dung Saprotroph-Endophyte-Lichen Parasite-Plant Pathogen-Undefined Saprotroph	Possible
OTU_497	0	0	0	0	0	0	0	0	0	32	0	0	Fungi	Ascomycota	Leotiomycetes	Helotiales	Dermateaceae	unidentified	unidentified	Pathotroph-Saprotroph	Plant Pathogen-Plant Saprotroph	Probable
OTU_428	0	0	0	0	0	0	0	31	0	0	0	0	Fungi	Glomeromycota	Glomeromycetes	Diversisporales	Acaulosporaceae	Acaulospora	Acaulospora_tortuosa	Symbiotroph	Arbuscular Mycorrhizal	Highly Probable
OTU_454	0	0	0	0	0	0	27	3	1	0	0	0	Fungi	Basidiomycota	Agaricomycetes	Agaricales	Clavariaceae	Clavaria	unidentified	Pathotroph-Saprotroph-Symbiotroph	Bryophyte Parasite-Dung Saprotroph-Ectomycorrhizal-Fungal Parasite-Leaf Saprotroph-Plant Parasite-Undefined Saprotroph-Wood Saprotroph	Possible
OTU_432	0	0	0	0	13	5	0	0	0	0	0	12	Fungi	Mortierellomycota	Mortierellomycetes	Mortierellales	Mortierellaceae	Mortierella	Mortierella_minutissima	Saprotroph-Symbiotroph	Endophyte-Litter Saprotroph-Soil Saprotroph-Undefined Saprotroph	Probable
OTU_450	0	0	0	17	13	0	0	0	0	0	0	0	Fungi	Basidiomycota	Agaricomycetes	Agaricales	Psathyrellaceae	Coprinellus	unidentified	Pathotroph-Saprotroph-Symbiotroph	Bryophyte Parasite-Dung Saprotroph-Ectomycorrhizal-Fungal Parasite-Leaf Saprotroph-Plant Parasite-Undefined Saprotroph-Wood Saprotroph	Possible
OTU_451	0	0	0	0	0	0	12	18	0	0	0	0	Fungi	Ascomycota	Eurotiomycetes	Eurotiales	Trichocomaceae	Talaromyces		Saprotroph	Undefined Saprotroph	Probable
OTU_470	0	0	0	0	0	30	0	0	0	0	0	0	Fungi	Ascomycota	Dothideomycetes	Dothideales	Aureobasidiaceae	Aureobasidium	Aureobasidium_pullulans	Pathotroph-Saprotroph-Symbiotroph	Animal Pathogen-Endophyte-Epiphyte-Plant Pathogen-Undefined Saprotroph	Possible
OTU_475	0	0	0	0	0	0	0	0	0	0	0	30	Fungi	Basidiomycota	Agaricomycetes	Agaricales	Entolomataceae	Entoloma	Entoloma_conferendum	Pathotroph-Saprotroph-Symbiotroph	Bryophyte Parasite-Dung Saprotroph-Ectomycorrhizal-Fungal Parasite-Leaf Saprotroph-Plant Parasite-Undefined Saprotroph-Wood Saprotroph	Possible
OTU_521	7	0	14	9	0	0	0	0	0	0	0	0	Fungi	Ascomycota	Leotiomycetes	Helotiales	Myxotrichaceae	Oidiodendron	unidentified	Saprotroph-Symbiotroph	Ectomycorrhizal-Undefined Saprotroph	Probable
OTU_620	0	18	12	0	0	0	0	0	0	0	0	0	Fungi	Ascomycota	Sordariomycetes	Hypocreales	Clavicipitaceae	Metarhizium	Metarhizium_novozealandicum	Pathotroph-Symbiotroph	Endophyte-Epiphyte-Fungal Parasite-Insect Parasite	Possible
OTU_621	0	0	30	0	0	0	0	0	0	0	0	0	Fungi	Ascomycota	Leotiomycetes	Helotiales	Hyaloscyphaceae	Hyaloscypha	unidentified	Saprotroph	Undefined Saprotroph	Probable
OTU_467	0	0	0	0	0	0	29	0	0	0	0	0	Fungi	Ascomycota	Leotiomycetes	Helotiales	Hyaloscyphaceae	Hyaloscypha		Saprotroph	Undefined Saprotroph	Probable
OTU_637	0	0	29	0	0	0	0	0	0	0	0	0	Fungi	Basidiomycota	Agaricomycetes	Sebacinales	Serendipitaceae	Serendipita	unidentified	Symbiotroph	Orchid Mycorrhizal	Highly Probable
OTU_417	0	0	0	8	20	0	0	0	0	0	0	0	Fungi	Mortierellomycota	Mortierellomycetes	Mortierellales	Mortierellaceae	Mortierella		Saprotroph-Symbiotroph	Endophyte-Litter Saprotroph-Soil Saprotroph-Undefined Saprotroph	Probable
OTU_449	0	0	0	0	0	0	0	0	0	0	28	0	Fungi	Ascomycota	Leotiomycetes	Helotiales	Dermateaceae	Pezicula	unidentified	Pathotroph-Saprotroph	Plant Pathogen-Plant Saprotroph	Probable
OTU_431	2	0	0	3	3	0	15	3	0	0	0	0	Fungi	Ascomycota	Leotiomycetes	Helotiales	Hyaloscyphaceae	Hyphodiscus	unidentified	Saprotroph	Plant Saprotroph-Wood Saprotroph	Probable
OTU_486	0	0	0	0	0	0	0	26	0	0	0	0	Fungi	Glomeromycota	Glomeromycetes	Diversisporales	Acaulosporaceae	Acaulospora	Acaulospora_tortuosa	Symbiotroph	Arbuscular Mycorrhizal	Highly Probable
OTU_508	0	0	0	5	21	0	0	0	0	0	0	0	Fungi	Mortierellomycota	Mortierellomycetes	Mortierellales	Mortierellaceae	Mortierella	Mortierella_beljakovae	Saprotroph-Symbiotroph	Endophyte-Litter Saprotroph-Soil Saprotroph-Undefined Saprotroph	Probable
OTU_492	0	0	0	0	0	0	0	5	0	0	0	20	Fungi	Basidiomycota	Agaricomycetes	Agaricales	unidentified	unidentified	unidentified	Pathotroph-Saprotroph-Symbiotroph	Bryophyte Parasite-Dung Saprotroph-Ectomycorrhizal-Fungal Parasite-Leaf Saprotroph-Plant Parasite-Undefined Saprotroph-Wood Saprotroph	Possible
OTU_636	0	7	14	0	0	0	0	0	4	0	0	0	Fungi	Basidiomycota	Agaricomycetes	Agaricales	Clavariaceae			Pathotroph-Saprotroph-Symbiotroph	Bryophyte Parasite-Dung Saprotroph-Ectomycorrhizal-Fungal Parasite-Leaf Saprotroph-Plant Parasite-Undefined Saprotroph-Wood Saprotroph	Possible
OTU_395	21	0	3	0	0	0	0	0	0	0	0	0	Fungi	Ascomycota	Leotiomycetes	Helotiales	Hyaloscyphaceae	Arachnopeziza	Arachnopeziza_obtusipila	Saprotroph	Undefined Saprotroph	Probable
OTU_458	0	0	0	10	14	0	0	0	0	0	0	0	Fungi	Ascomycota	Dothideomycetes	Pleosporales	Teichosporaceae	Teichospora		Saprotroph	Undefined Saprotroph	Probable
OTU_482	0	0	0	0	0	0	0	0	0	0	24	0	Fungi	Chytridiomycota	Rhizophydiomycetes	Rhizophydiales	Terramycetaceae	Terramyces	Terramyces_subangulosum	Saprotroph	Undefined Saprotroph	Probable
OTU_487	0	0	0	0	0	0	0	0	0	0	24	0	Fungi	Basidiomycota	Agaricomycetes	Agaricales	Tricholomataceae	Mycena	unidentified	Pathotroph-Saprotroph-Symbiotroph	Bryophyte Parasite-Dung Saprotroph-Ectomycorrhizal-Fungal Parasite-Leaf Saprotroph-Plant Parasite-Undefined Saprotroph-Wood Saprotroph	Possible
OTU_505	0	0	0	0	13	0	0	0	11	0	0	0	Fungi	Ascomycota	Dothideomycetes	Capnodiales	Teratosphaeriaceae	Devriesia		Pathotroph	Plant Pathogen	Probable
OTU_523	0	0	0	0	0	0	10	0	2	3	9	0	Fungi	Ascomycota	Dothideomycetes	Pleosporales	Didymellaceae			Pathotroph-Saprotroph	Animal Pathogen-Plant Pathogen-Undefined Saprotroph	Possible
OTU_537	0	0	0	0	1	0	0	0	0	20	3	0	Fungi	Ascomycota	Sordariomycetes	Hypocreales	Nectriaceae	Nectria	Nectria_ramulariae	Pathotroph-Saprotroph-Symbiotroph	Animal Pathogen-Endophyte-Fungal Parasite-Lichen Parasite-Plant Pathogen-Wood Saprotroph	Possible
OTU_447	0	0	0	0	0	0	0	0	0	0	0	23	Fungi	Ascomycota	Dothideomycetes	Capnodiales	Teratosphaeriaceae	Devriesia	Devriesia_americana	Pathotroph	Plant Pathogen	Probable
OTU_506	0	0	0	0	0	23	0	0	0	0	0	0	Fungi	Basidiomycota	Tremellomycetes	Filobasidiales	Filobasidiaceae	Filobasidium	Filobasidium_stepposum	Saprotroph	Undefined Saprotroph	Highly Probable
OTU_532	0	0	0	0	23	0	0	0	0	0	0	0	Fungi	Ascomycota	Sordariomycetes	Hypocreales	Clavicipitaceae	Pochonia	Pochonia_bulbillosa	Pathotroph-Symbiotroph	Endophyte-Epiphyte-Fungal Parasite-Insect Parasite	Possible
OTU_533	0	0	0	0	0	0	0	0	0	23	0	0	Fungi	Ascomycota	Leotiomycetes	Helotiales	Hyaloscyphaceae	unidentified	unidentified	Saprotroph	Plant Saprotroph-Wood Saprotroph	Probable
OTU_586	0	0	0	0	0	23	0	0	0	0	0	0	Fungi	Ascomycota	Dothideomycetes	Capnodiales	Teratosphaeriaceae	Camarosporula	Camarosporula_persooniae	Symbiotroph	Epiphyte	Probable
OTU_477	14	3	5	0	0	0	0	0	0	0	0	0	Fungi	Mortierellomycota	Mortierellomycetes	Mortierellales	Mortierellaceae	Mortierella		Saprotroph-Symbiotroph	Endophyte-Litter Saprotroph-Soil Saprotroph-Undefined Saprotroph	Probable
OTU_480	0	0	0	7	10	0	0	0	0	0	0	5	Fungi	Ascomycota	Dothideomycetes	Pleosporales	Didymosphaeriaceae	unidentified	unidentified	Pathotroph-Saprotroph-Symbiotroph	Endophyte-Lichen Parasite-Plant Pathogen-Undefined Saprotroph	Probable
OTU_483	0	0	0	0	22	0	0	0	0	0	0	0	Fungi	Mortierellomycota	Mortierellomycetes	Mortierellales	Mortierellaceae	Mortierella	unidentified	Saprotroph-Symbiotroph	Endophyte-Litter Saprotroph-Soil Saprotroph-Undefined Saprotroph	Probable
OTU_489	0	0	0	0	22	0	0	0	0	0	0	0	Fungi	Ascomycota	Leotiomycetes	Helotiales	Hyaloscyphaceae	Catenulifera	unidentified	Saprotroph	Undefined Saprotroph	Probable
OTU_498	0	0	0	0	0	0	0	0	0	1	0	21	Fungi	Glomeromycota	unidentified	unidentified	unidentified	unidentified	unidentified	Symbiotroph	Arbuscular Mycorrhizal	Highly Probable
OTU_538	0	0	0	0	0	22	0	0	0	0	0	0	Fungi	Ascomycota	Eurotiomycetes	Chaetothyriales	Herpotrichiellaceae	Exophiala	Exophiala_eucalyptorum	Pathotroph-Saprotroph	Animal Pathogen-Fungal Parasite-Undefined Saprotroph	Probable
OTU_543	0	0	0	0	0	0	0	0	0	22	0	0	Fungi	Ascomycota	Leotiomycetes	Helotiales	Hyaloscyphaceae	Lachnum		Saprotroph	Plant Saprotroph-Wood Saprotroph	Probable
OTU_549	0	0	0	0	5	0	17	0	0	0	0	0	Fungi	Ascomycota	Sordariomycetes	Hypocreales	Nectriaceae	Ilyonectria	Ilyonectria_mors-panacis	Pathotroph	Plant Pathogen	Probable
OTU_488	0	0	0	0	0	0	0	0	0	0	21	0	Fungi	Basidiomycota	Agaricomycetes	Agaricales	Clavariaceae	Clavaria	unidentified	Pathotroph-Saprotroph-Symbiotroph	Bryophyte Parasite-Dung Saprotroph-Ectomycorrhizal-Fungal Parasite-Leaf Saprotroph-Plant Parasite-Undefined Saprotroph-Wood Saprotroph	Possible
OTU_493	0	0	0	0	0	0	0	0	0	21	0	0	Fungi	Ascomycota	Leotiomycetes	Helotiales	Helotiales_fam_Incertae_sedis	Leohumicola		Saprotroph	Undefined Saprotroph	Probable
OTU_509	0	0	0	0	0	0	0	0	0	0	13	8	Fungi	Ascomycota	Leotiomycetes	Helotiales	Helotiales_fam_Incertae_sedis	Leohumicola	Leohumicola_lenta	Saprotroph	Undefined Saprotroph	Probable
OTU_531	0	0	0	0	0	0	0	0	0	9	12	0	Fungi	Entorrhizomycota	Entorrhizomycetes	Entorrhizales	Entorrhizaceae	Entorrhiza	Entorrhiza_aschersoniana	Pathotroph	Plant Pathogen	Probable
OTU_536	0	0	0	10	0	2	5	0	4	0	0	0	Fungi	Ascomycota	Leotiomycetes	Helotiales	Helotiaceae	Collophora	unidentified	Pathotroph	Plant Pathogen	Highly Probable
OTU_539	0	0	0	0	0	0	13	8	0	0	0	0	Fungi	Glomeromycota	Glomeromycetes	Diversisporales	Acaulosporaceae	Acaulospora	Acaulospora_tortuosa	Symbiotroph	Arbuscular Mycorrhizal	Highly Probable
OTU_553	0	0	0	0	0	0	0	0	0	0	0	21	Fungi	Ascomycota	Leotiomycetes	Helotiales	Dermateaceae	Trimmatostroma		Pathotroph-Saprotroph	Plant Pathogen-Plant Saprotroph	Probable
OTU_583	3	0	0	0	0	0	5	0	0	0	0	13	Fungi	Ascomycota	Dothideomycetes	Venturiales	Venturiaceae	unidentified	unidentified	Pathotroph-Saprotroph-Symbiotroph	Endophyte-Plant Pathogen-Undefined Saprotroph	Probable
OTU_598	0	0	11	1	0	3	0	0	0	0	2	4	Fungi	Ascomycota	Eurotiomycetes	Eurotiales	Trichocomaceae	Talaromyces	Talaromyces_chlorolomus	Saprotroph	Undefined Saprotroph	Probable
OTU_469	0	0	0	0	0	0	0	0	0	0	0	20	Fungi	Ascomycota	Leotiomycetes	Helotiales	Helotiales_fam_Incertae_sedis	Leohumicola	Leohumicola_minima	Saprotroph	Undefined Saprotroph	Probable
OTU_516	0	0	0	0	0	0	0	0	0	13	7	0	Fungi	Ascomycota	Leotiomycetes	Helotiales	Helotiaceae	Mycosymbioces	unidentified	Saprotroph-Symbiotroph	Ectomycorrhizal-Fungal Parasite-Plant Pathogen-Wood Saprotroph	Probable
OTU_526	3	0	0	3	14	0	0	0	0	0	0	0	Fungi	Basidiomycota	Tremellomycetes	Cystofilobasidiales	Mrakiaceae	Tausonia	Tausonia_pullulans	Saprotroph	Undefined Saprotroph	Probable
OTU_535	0	0	0	16	4	0	0	0	0	0	0	0	Fungi	Mortierellomycota	Mortierellomycetes	Mortierellales	Mortierellaceae	Mortierella		Saprotroph-Symbiotroph	Endophyte-Litter Saprotroph-Soil Saprotroph-Undefined Saprotroph	Probable
OTU_555	6	0	4	0	0	0	10	0	0	0	0	0	Fungi	Ascomycota	Leotiomycetes	Rhytismatales	Rhytismataceae			Pathotroph-Saprotroph-Symbiotroph	Endophyte-Leaf Saprotroph-Plant Pathogen	Probable
OTU_585	0	0	0	0	0	20	0	0	0	0	0	0	Fungi	Ascomycota	Leotiomycetes	Helotiales	Helotiaceae	Cyathicula	Cyathicula_culmicola	Saprotroph	Undefined Saprotroph	Probable
OTU_611	0	0	7	13	0	0	0	0	0	0	0	0	Fungi	Ascomycota	Sordariomycetes	Trichosphaeriales	Trichosphaeriaceae	Nigrospora	Nigrospora_oryzae	Saprotroph	Undefined Saprotroph	Probable
OTU_460	0	0	0	0	0	0	0	0	0	0	0	19	Fungi	Basidiomycota	Agaricomycetes	Hymenochaetales	Rickenellaceae	Rickenella		Pathotroph	Plant Pathogen	Probable
OTU_494	0	0	0	0	0	0	0	0	0	16	3	0	Fungi	Glomeromycota						Symbiotroph	Arbuscular Mycorrhizal	Highly Probable
OTU_529	0	0	0	0	0	19	0	0	0	0	0	0	Fungi	Ascomycota	Dothideomycetes	Pleosporales	Pleosporaceae	Alternaria		Pathotroph-Saprotroph-Symbiotroph	Animal Pathogen-Endophyte-Plant Pathogen-Wood Saprotroph	Possible
OTU_530	0	0	0	0	0	0	0	12	7	0	0	0	Fungi	Glomeromycota	Glomeromycetes	Glomerales	Glomeraceae	unidentified	unidentified	Symbiotroph	Arbuscular Mycorrhizal	Highly Probable
OTU_541	0	0	0	9	10	0	0	0	0	0	0	0	Fungi	Ascomycota	Leotiomycetes	Helotiales	Helotiales_fam_Incertae_sedis	Cystodendron	unidentified	Pathotroph	NULL	Probable
OTU_542	0	0	0	0	0	9	0	0	0	0	0	10	Fungi	Ascomycota	Sordariomycetes	Sordariales	Chaetomiaceae	Trichocladium	Trichocladium_opacum	Saprotroph	Undefined Saprotroph	Probable
OTU_484	0	0	0	0	0	0	0	0	0	0	0	18	Fungi	Ascomycota	Sordariomycetes	Hypocreales	Nectriaceae	Gibberella		Pathotroph	Plant Pathogen	Probable
OTU_510	0	0	0	0	0	0	0	0	0	0	0	18	Fungi	Ascomycota	Leotiomycetes	Helotiales	Helotiales_fam_Incertae_sedis	Acephala	Acephala_applanata	Symbiotroph	Ectomycorrhizal	Possible
OTU_517	2	0	0	0	0	0	0	0	9	0	7	0	Fungi	Ascomycota	Dothideomycetes	Capnodiales	Teratosphaeriaceae	Catenulostroma	Catenulostroma_hermanusense	Pathotroph	Plant Pathogen	Probable
OTU_562	0	0	0	0	0	0	0	0	0	0	0	18	Fungi	Ascomycota	Leotiomycetes	Thelebolales	Pseudeurotiaceae	Gymnostellatospora	Gymnostellatospora_canadensis	Saprotroph	Undefined Saprotroph	Probable
OTU_563	0	0	0	0	0	0	0	18	0	0	0	0	Fungi	Glomeromycota	Glomeromycetes	Glomerales	Glomeraceae	unidentified	unidentified	Symbiotroph	Arbuscular Mycorrhizal	Highly Probable
OTU_572	0	0	0	12	6	0	0	0	0	0	0	0	Fungi	Ascomycota	Dothideomycetes	Pleosporales	Massarinaceae			Pathotroph-Saprotroph	Plant Pathogen-Undefined Saprotroph	Probable
OTU_697	0	0	17	1	0	0	0	0	0	0	0	0	Fungi	Ascomycota	Dothideomycetes	Dothideomycetes_ord_Incertae_sedis	Dothideomycetes_fam_Incertae_sedis	Peltaster	Peltaster_fructicola	Pathotroph	Plant Pathogen	Probable
OTU_725	0	15	0	0	0	0	3	0	0	0	0	0	Fungi	Ascomycota	Sordariomycetes	Chaetosphaeriales	Chaetosphaeriaceae	Chloridium	unidentified	Saprotroph	Plant Saprotroph-Wood Saprotroph	Probable
OTU_502	0	0	0	0	0	0	0	0	0	0	0	17	Fungi	Ascomycota	Sordariomycetes	Hypocreales	Nectriaceae	Gibberella		Pathotroph	Plant Pathogen	Probable
OTU_522	0	0	0	13	3	1	0	0	0	0	0	0	Fungi	Basidiomycota	Agaricomycetes	Agaricales	Strophariaceae	Hypholoma		Pathotroph-Saprotroph-Symbiotroph	Bryophyte Parasite-Dung Saprotroph-Ectomycorrhizal-Fungal Parasite-Leaf Saprotroph-Plant Parasite-Undefined Saprotroph-Wood Saprotroph	Possible
OTU_564	0	0	0	0	0	0	0	0	0	17	0	0	Fungi	Basidiomycota	Agaricomycetes	Agaricales	Clavariaceae	Clavaria	Clavaria_citrinorubra	Pathotroph-Saprotroph-Symbiotroph	Bryophyte Parasite-Dung Saprotroph-Ectomycorrhizal-Fungal Parasite-Leaf Saprotroph-Plant Parasite-Undefined Saprotroph-Wood Saprotroph	Possible
OTU_513	0	0	0	0	0	0	0	0	0	0	0	16	Fungi	Ascomycota	Eurotiomycetes	Chaetothyriales	Herpotrichiellaceae	unidentified	unidentified	Pathotroph-Saprotroph	Animal Pathogen-Fungal Parasite-Undefined Saprotroph	Probable
OTU_561	0	0	0	0	0	0	0	0	0	0	0	16	Fungi	Ascomycota	Eurotiomycetes	Chaetothyriales	Herpotrichiellaceae	unidentified	unidentified	Pathotroph-Saprotroph	Animal Pathogen-Fungal Parasite-Undefined Saprotroph	Probable
OTU_573	0	0	0	9	7	0	0	0	0	0	0	0	Fungi	Mortierellomycota	Mortierellomycetes	Mortierellales	Mortierellaceae	Mortierella	Mortierella_globulifera	Saprotroph-Symbiotroph	Endophyte-Litter Saprotroph-Soil Saprotroph-Undefined Saprotroph	Probable
OTU_600	0	0	0	0	16	0	0	0	0	0	0	0	Fungi	Ascomycota	Dothideomycetes	Pleosporales	Didymellaceae			Pathotroph-Saprotroph	Animal Pathogen-Plant Pathogen-Undefined Saprotroph	Possible
OTU_649	0	0	0	0	0	16	0	0	0	0	0	0	Fungi	Mortierellomycota	Mortierellomycetes	Mortierellales	Mortierellaceae	Mortierella		Saprotroph-Symbiotroph	Endophyte-Litter Saprotroph-Soil Saprotroph-Undefined Saprotroph	Probable
OTU_668	0	11	0	5	0	0	0	0	0	0	0	0	Fungi	Ascomycota	Eurotiomycetes	Chaetothyriales	Herpotrichiellaceae	Cladophialophora	unidentified	Saprotroph	Undefined Saprotroph	Probable
OTU_758	0	0	16	0	0	0	0	0	0	0	0	0	Fungi	Ascomycota	Dothideomycetes	Capnodiales	Teratosphaeriaceae	Devriesia		Pathotroph	Plant Pathogen	Probable
OTU_554	15	0	0	0	0	0	0	0	0	0	0	0	Fungi	Basidiomycota	Microbotryomycetes	Sporidiobolales	Sporidiobolaceae	Rhodosporidiobolus		Pathotroph-Saprotroph	Animal Pathogen-Undefined Saprotroph	Probable
OTU_654	0	8	0	0	0	0	7	0	0	0	0	0	Fungi	Mortierellomycota	Mortierellomycetes	Mortierellales	Mortierellaceae	Mortierella	Mortierella_zonata	Saprotroph-Symbiotroph	Endophyte-Litter Saprotroph-Soil Saprotroph-Undefined Saprotroph	Probable
OTU_534	14	0	0	0	0	0	0	0	0	0	0	0	Fungi	Ascomycota	Sordariomycetes	Chaetosphaeriales	Chaetosphaeriaceae	Chaetosphaeria	Chaetosphaeria_myriocarpa	Saprotroph	Plant Saprotroph-Wood Saprotroph	Probable
OTU_545	0	0	0	0	0	0	0	0	0	0	14	0	Fungi	Ascomycota	Leotiomycetes	Helotiales	Hyaloscyphaceae			Saprotroph	Plant Saprotroph-Wood Saprotroph	Probable
OTU_571	0	0	0	0	0	0	0	0	0	7	7	0	Fungi	Ascomycota	Leotiomycetes	Helotiales	Hyaloscyphaceae			Saprotroph	Plant Saprotroph-Wood Saprotroph	Probable
OTU_595	0	0	0	0	14	0	0	0	0	0	0	0	Fungi	Ascomycota	Sordariomycetes	Xylariales	Apiosporaceae	unidentified	unidentified	Saprotroph	Plant Saprotroph	Probable
OTU_596	0	0	0	0	14	0	0	0	0	0	0	0	Fungi	Ascomycota	Lecanoromycetes	Lecanorales				Pathotroph-Symbiotroph	Lichen Parasite-Lichenized	Probable
OTU_606	0	0	0	0	14	0	0	0	0	0	0	0	Fungi	Mucoromycota	Umbelopsidomycetes	Umbelopsidales	Umbelopsidaceae	Umbelopsis	Umbelopsis_changbaiensis	Saprotroph	Undefined Saprotroph	Probable
OTU_610	0	0	0	0	0	0	0	0	0	0	0	14	Fungi	Ascomycota	Dothideomycetes	Pleosporales	Didymosphaeriaceae	Paraphaeosphaeria		Pathotroph-Saprotroph-Symbiotroph	Endophyte-Lichen Parasite-Plant Pathogen-Undefined Saprotroph	Probable
OTU_565	0	0	0	0	0	0	0	0	0	0	9	4	Fungi	Ascomycota	Taphrinomycetes	Taphrinales	Protomycetaceae	Protomyces	Protomyces_inouyei	Pathotroph	Plant Pathogen	Probable
OTU_612	0	0	0	10	3	0	0	0	0	0	0	0	Fungi	Basidiomycota	Agaricomycetes	Hymenochaetales	Schizoporaceae	Xylodon	Xylodon_raduloides	Saprotroph	Wood Saprotroph	Probable
OTU_617	0	0	0	0	13	0	0	0	0	0	0	0	Fungi	Ascomycota	Dothideomycetes	Pleosporales	Didymosphaeriaceae	Paraconiothyrium		Pathotroph-Saprotroph-Symbiotroph	Endophyte-Lichen Parasite-Plant Pathogen-Undefined Saprotroph	Probable
OTU_625	0	0	0	0	0	0	0	0	0	0	0	13	Fungi	Ascomycota	Dothideomycetes	Pleosporales	Phaeosphaeriaceae	Juncaceicola		Pathotroph-Saprotroph	Fungal Parasite-Plant Pathogen-Plant Saprotroph	Probable
OTU_630	0	0	0	0	0	0	0	0	0	0	13	0	Fungi	Ascomycota	Leotiomycetes	Thelebolales	Pseudeurotiaceae	Pseudeurotium	Pseudeurotium_ovale	Saprotroph	Plant Saprotroph-Wood Saprotroph	Probable
OTU_639	0	0	0	0	0	13	0	0	0	0	0	0	Fungi	Ascomycota	Leotiomycetes	Helotiales	Helotiaceae	Glarea	Glarea_lozoyensis	Saprotroph	Undefined Saprotroph	Probable
OTU_640	0	0	0	0	0	0	13	0	0	0	0	0	Fungi	Basidiobolomycota	Basidiobolomycetes	Basidiobolales	Basidiobolaceae	Basidiobolus	Basidiobolus_ranarum	Pathotroph-Saprotroph-Symbiotroph	Animal Endosymbiont-Animal Pathogen-Undefined Saprotroph	Probable
OTU_576	12	0	0	0	0	0	0	0	0	0	0	0	Fungi	Ascomycota	Leotiomycetes	Helotiales	Myxotrichaceae	Oidiodendron	Oidiodendron_maius	Saprotroph-Symbiotroph	Ectomycorrhizal-Undefined Saprotroph	Probable
OTU_591	0	0	0	0	0	12	0	0	0	0	0	0	Fungi	Ascomycota	Sordariomycetes	Xylariales	Amphisphaeriaceae	Polyscytalum	Polyscytalum_eucalyptigenum	Saprotroph	Undefined Saprotroph	Possible
OTU_602	0	0	0	0	0	0	3	1	8	0	0	0	Fungi	Ascomycota	Leotiomycetes	Rhytismatales	Rhytismataceae	Lophodermium	Lophodermium_eucalypti	Pathotroph	Plant Pathogen	Probable
OTU_608	0	0	0	0	0	0	0	12	0	0	0	0	Fungi	Glomeromycota	Glomeromycetes	Diversisporales	Acaulosporaceae	Acaulospora		Symbiotroph	Arbuscular Mycorrhizal	Highly Probable
OTU_616	0	0	0	3	0	9	0	0	0	0	0	0	Fungi	Basidiomycota	Agaricomycetes	Agaricales	Clavariaceae	unidentified	unidentified	Pathotroph-Saprotroph-Symbiotroph	Bryophyte Parasite-Dung Saprotroph-Ectomycorrhizal-Fungal Parasite-Leaf Saprotroph-Plant Parasite-Undefined Saprotroph-Wood Saprotroph	Possible
OTU_660	0	0	0	0	0	0	0	0	12	0	0	0	Fungi	Ascomycota	Dothideomycetes	Capnodiales	Mycosphaerellaceae			Pathotroph-Saprotroph	Plant Pathogen-Undefined Saprotroph	Probable
OTU_674	0	0	0	0	0	0	0	0	0	7	5	0	Fungi	Ascomycota	Eurotiomycetes	Chaetothyriales	Herpotrichiellaceae	unidentified	unidentified	Pathotroph-Saprotroph	Animal Pathogen-Fungal Parasite-Undefined Saprotroph	Probable
OTU_678	0	0	0	0	0	0	0	0	0	0	0	12	Fungi	Ascomycota	Leotiomycetes	Thelebolales	Pseudeurotiaceae	Pseudeurotium	Pseudeurotium_bakeri	Saprotroph	Plant Saprotroph-Wood Saprotroph	Probable
OTU_683	0	0	0	0	0	12	0	0	0	0	0	0	Fungi	Ascomycota	Dothideomycetes	Pleosporales	Pleosporaceae	Alternaria		Pathotroph-Saprotroph-Symbiotroph	Animal Pathogen-Endophyte-Plant Pathogen-Wood Saprotroph	Possible
OTU_710	1	11	0	0	0	0	0	0	0	0	0	0	Fungi	Ascomycota	Sordariomycetes	Chaetosphaeriales	Chaetosphaeriaceae	Chaetosphaeria	Chaetosphaeria_vermicularioides	Saprotroph	Plant Saprotroph-Wood Saprotroph	Probable
OTU_737	0	0	0	0	0	0	12	0	0	0	0	0	Fungi	Basidiomycota	Agaricomycetes	Agaricales	Clavariaceae	Clavaria	unidentified	Pathotroph-Saprotroph-Symbiotroph	Bryophyte Parasite-Dung Saprotroph-Ectomycorrhizal-Fungal Parasite-Leaf Saprotroph-Plant Parasite-Undefined Saprotroph-Wood Saprotroph	Possible
OTU_746	0	0	8	0	0	4	0	0	0	0	0	0	Fungi	Mortierellomycota	Mortierellomycetes	Mortierellales	Mortierellaceae	Mortierella	Mortierella_jenkinii	Saprotroph-Symbiotroph	Endophyte-Litter Saprotroph-Soil Saprotroph-Undefined Saprotroph	Probable
OTU_582	11	0	0	0	0	0	0	0	0	0	0	0	Fungi	Ascomycota	Sordariomycetes	Sordariales	Sordariaceae	Sordaria	Sordaria_fimicola	Saprotroph	Dung Saprotroph-Wood Saprotroph	Probable
OTU_599	0	0	0	11	0	0	0	0	0	0	0	0	Fungi	Ascomycota	Leotiomycetes	Helotiales	Hyaloscyphaceae	Hyaloscypha	unidentified	Saprotroph	Undefined Saprotroph	Probable
OTU_609	0	0	0	0	0	0	0	0	0	8	3	0	Fungi	Ascomycota	Leotiomycetes	Thelebolales	Pseudeurotiaceae	Pseudeurotium	Pseudeurotium_hygrophilum	Saprotroph	Plant Saprotroph-Wood Saprotroph	Probable
OTU_618	0	0	0	0	0	0	0	0	0	0	11	0	Fungi	Ascomycota	Dothideomycetes	Capnodiales	Teratosphaeriaceae	Catenulostroma	Catenulostroma_hermanusense	Pathotroph	Plant Pathogen	Probable
OTU_631	0	0	0	6	5	0	0	0	0	0	0	0	Fungi	Mortierellomycota	Mortierellomycetes	Mortierellales	Mortierellaceae	Mortierella		Saprotroph-Symbiotroph	Endophyte-Litter Saprotroph-Soil Saprotroph-Undefined Saprotroph	Probable
OTU_647	1	0	0	6	4	0	0	0	0	0	0	0	Fungi	Ascomycota	Sordariomycetes	Hypocreales	Cordycipitaceae	Lecanicillium	Lecanicillium_primulinum	Pathotroph	Animal Pathogen	Probable
OTU_673	0	0	0	0	0	0	0	0	0	11	0	0	Fungi	Basidiomycota	Agaricomycetes	Agaricales	Clavariaceae	Clavaria	unidentified	Pathotroph-Saprotroph-Symbiotroph	Bryophyte Parasite-Dung Saprotroph-Ectomycorrhizal-Fungal Parasite-Leaf Saprotroph-Plant Parasite-Undefined Saprotroph-Wood Saprotroph	Possible
OTU_700	0	0	0	0	11	0	0	0	0	0	0	0	Fungi	Mortierellomycota	Mortierellomycetes	Mortierellales	Mortierellaceae	Mortierella	unidentified	Saprotroph-Symbiotroph	Endophyte-Litter Saprotroph-Soil Saprotroph-Undefined Saprotroph	Probable
OTU_708	0	0	0	0	0	0	0	0	0	11	0	0	Fungi	Ascomycota	Leotiomycetes	Helotiales	Myxotrichaceae	Oidiodendron	Oidiodendron_echinulatum	Saprotroph-Symbiotroph	Ectomycorrhizal-Undefined Saprotroph	Probable
OTU_711	0	0	0	0	0	0	0	11	0	0	0	0	Fungi	Ascomycota	Dothideomycetes	Pleosporales	Phaeosphaeriaceae	Juncaceicola		Pathotroph-Saprotroph	Fungal Parasite-Plant Pathogen-Plant Saprotroph	Probable
OTU_712	0	0	0	0	0	0	0	0	0	9	2	0	Fungi	Ascomycota	Sordariomycetes	Coniochaetales	Coniochaetaceae	Coniochaeta	unidentified	Pathotroph-Saprotroph-Symbiotroph	Animal Pathogen-Dung Saprotroph-Endophyte-Lichen Parasite-Plant Pathogen-Undefined Saprotroph	Possible
OTU_718	0	0	0	11	0	0	0	0	0	0	0	0	Fungi	Ascomycota	Leotiomycetes	Helotiales	Helotiaceae	Meliniomyces	Meliniomyces_variabilis	Saprotroph-Symbiotroph	Ectomycorrhizal-Fungal Parasite-Plant Pathogen-Wood Saprotroph	Probable
OTU_750	0	0	0	0	0	0	11	0	0	0	0	0	Fungi	Ascomycota	Eurotiomycetes	Chaetothyriales	Herpotrichiellaceae	Cladophialophora	unidentified	Saprotroph	Undefined Saprotroph	Probable
OTU_792	0	9	0	0	0	0	0	2	0	0	0	0	Fungi	Mortierellomycota	Mortierellomycetes	Mortierellales	Mortierellaceae	Mortierella	unidentified	Saprotroph-Symbiotroph	Endophyte-Litter Saprotroph-Soil Saprotroph-Undefined Saprotroph	Probable
OTU_799	0	0	0	0	0	0	0	0	0	11	0	0	Fungi	Mortierellomycota	Mortierellomycetes	Mortierellales	Mortierellaceae	Mortierella	Mortierella_clonocystis	Saprotroph-Symbiotroph	Endophyte-Litter Saprotroph-Soil Saprotroph-Undefined Saprotroph	Probable
OTU_823	0	0	11	0	0	0	0	0	0	0	0	0	Fungi	Basidiomycota	Agaricomycetes	Agaricales	Entolomataceae	Entoloma	Entoloma_conferendum	Pathotroph-Saprotroph-Symbiotroph	Bryophyte Parasite-Dung Saprotroph-Ectomycorrhizal-Fungal Parasite-Leaf Saprotroph-Plant Parasite-Undefined Saprotroph-Wood Saprotroph	Possible
OTU_525	0	0	0	0	0	0	0	0	0	0	0	10	Fungi	Ascomycota	Dothideomycetes	Capnodiales	Teratosphaeriaceae	Devriesia	Devriesia_tardicrescens	Pathotroph	Plant Pathogen	Probable
OTU_577	0	0	0	0	0	0	2	8	0	0	0	0	Fungi	Glomeromycota	Glomeromycetes	Glomerales	Glomeraceae	Glomus	Glomus_macrocarpum	Symbiotroph	Arbuscular Mycorrhizal	Highly Probable
OTU_580	0	0	0	0	0	0	0	0	0	6	4	0	Fungi	Ascomycota	Leotiomycetes	Helotiales	Vibrisseaceae	Phialocephala	Phialocephala_fortinii	Symbiotroph	Endophyte	Highly Probable
OTU_604	0	0	0	0	0	0	0	0	0	0	10	0	Fungi	Ascomycota	Leotiomycetes	Helotiales	Hyaloscyphaceae	unidentified	unidentified	Saprotroph	Plant Saprotroph-Wood Saprotroph	Probable
OTU_614	3	0	0	7	0	0	0	0	0	0	0	0	Fungi	Basidiomycota	Agaricomycetes	Agaricales	Lycoperdaceae	Lycoperdon		Pathotroph-Saprotroph-Symbiotroph	Bryophyte Parasite-Dung Saprotroph-Ectomycorrhizal-Fungal Parasite-Leaf Saprotroph-Plant Parasite-Undefined Saprotroph-Wood Saprotroph	Possible
OTU_622	0	0	0	0	10	0	0	0	0	0	0	0	Fungi	Ascomycota	Leotiomycetes	Helotiales	Hyaloscyphaceae	Gyoerffyella	Gyoerffyella_entomobryoides	Saprotroph	Undefined Saprotroph	Probable
OTU_635	0	0	0	0	0	0	0	0	0	0	0	10	Fungi	Ascomycota	Leotiomycetes	Helotiales	Hyaloscyphaceae	Microscypha	unidentified	Saprotroph	Plant Saprotroph-Wood Saprotroph	Probable
OTU_645	10	0	0	0	0	0	0	0	0	0	0	0	Fungi	Mucoromycota	Umbelopsidomycetes	Umbelopsidales	Umbelopsidaceae	Umbelopsis	Umbelopsis_angularis	Saprotroph	Undefined Saprotroph	Probable
OTU_653	0	0	0	0	0	0	0	0	0	0	0	10	Fungi	Ascomycota	Dothideomycetes	Capnodiales	Teratosphaeriaceae	Devriesia	Devriesia_shelburniensis	Pathotroph	Plant Pathogen	Probable
OTU_659	0	0	0	0	0	8	0	0	0	0	0	2	Fungi	Ascomycota	Dothideomycetes	Capnodiales	Teratosphaeriaceae	Catenulostroma	Catenulostroma_hermanusense	Pathotroph	Plant Pathogen	Probable
OTU_675	0	0	0	0	0	0	0	0	0	0	0	10	Fungi	Basidiomycota	Agaricomycetes	Cantharellales	Ceratobasidiaceae	unidentified	unidentified	Pathotroph-Saprotroph-Symbiotroph	Endomycorrhizal-Plant Pathogen-Undefined Saprotroph	Possible
OTU_680	0	0	0	5	5	0	0	0	0	0	0	0	Fungi	Basidiomycota	Agaricomycetes	Agaricales	Psathyrellaceae	Psathyrella	Psathyrella_echinata	Pathotroph-Saprotroph-Symbiotroph	Bryophyte Parasite-Dung Saprotroph-Ectomycorrhizal-Fungal Parasite-Leaf Saprotroph-Plant Parasite-Undefined Saprotroph-Wood Saprotroph	Possible
OTU_682	0	0	0	0	0	10	0	0	0	0	0	0	Fungi	Ascomycota	Dothideomycetes	Pleosporales	Didymellaceae			Pathotroph-Saprotroph	Animal Pathogen-Plant Pathogen-Undefined Saprotroph	Possible
OTU_686	0	0	0	0	0	0	0	0	0	9	1	0	Fungi	Glomeromycota						Symbiotroph	Arbuscular Mycorrhizal	Highly Probable
OTU_696	0	3	0	0	7	0	0	0	0	0	0	0	Fungi	Ascomycota	Leotiomycetes	Helotiales	Hyaloscyphaceae	Gyoerffyella	Gyoerffyella_entomobryoides	Saprotroph	Undefined Saprotroph	Probable
OTU_733	0	0	0	10	0	0	0	0	0	0	0	0	Fungi	Ascomycota	Dothideomycetes	Pleosporales	Didymellaceae			Pathotroph-Saprotroph	Animal Pathogen-Plant Pathogen-Undefined Saprotroph	Possible
OTU_752	0	0	0	0	0	0	0	0	0	10	0	0	Fungi	Glomeromycota	Glomeromycetes	Glomerales	Glomeraceae			Symbiotroph	Arbuscular Mycorrhizal	Highly Probable
OTU_794	0	0	0	0	0	10	0	0	0	0	0	0	Fungi	Ascomycota	Dothideomycetes	Pleosporales	Phaeosphaeriaceae	Neosetophoma	unidentified	Saprotroph	Undefined Saprotroph	Probable
OTU_835	0	0	10	0	0	0	0	0	0	0	0	0	Fungi	Ascomycota	Leotiomycetes	Helotiales	Leotiaceae	Neobulgaria	unidentified	Saprotroph	Undefined Saprotroph	Probable
OTU_581	0	0	0	0	0	0	0	0	0	0	9	0	Fungi	Ascomycota	Leotiomycetes	Helotiales	Helotiaceae	Tricladium	Tricladium_angustum	Saprotroph-Symbiotroph	Ectomycorrhizal-Fungal Parasite-Plant Pathogen-Wood Saprotroph	Probable
OTU_603	0	0	0	0	0	0	0	0	0	0	9	0	Fungi	Ascomycota	Eurotiomycetes	Chaetothyriales	Herpotrichiellaceae	Cladophialophora	Cladophialophora_humicola	Saprotroph	Undefined Saprotroph	Probable
OTU_633	0	0	0	0	9	0	0	0	0	0	0	0	Fungi	Mucoromycota	Umbelopsidomycetes	Umbelopsidales	Umbelopsidaceae	Umbelopsis	Umbelopsis_changbaiensis	Saprotroph	Undefined Saprotroph	Probable
OTU_634	0	0	0	0	0	0	0	0	0	3	6	0	Fungi	Ascomycota	Leotiomycetes	Helotiales	Hyaloscyphaceae	Microscypha	unidentified	Saprotroph	Plant Saprotroph-Wood Saprotroph	Probable
OTU_641	0	0	0	0	0	0	0	0	0	0	0	9	Fungi	Basidiomycota	Agaricomycetes	Agaricales	Strophariaceae	Galerina		Pathotroph-Saprotroph-Symbiotroph	Bryophyte Parasite-Dung Saprotroph-Ectomycorrhizal-Fungal Parasite-Leaf Saprotroph-Plant Parasite-Undefined Saprotroph-Wood Saprotroph	Possible
OTU_646	3	0	0	6	0	0	0	0	0	0	0	0	Fungi	Ascomycota	Leotiomycetes	Helotiales	Dermateaceae	Mollisia	unidentified	Pathotroph-Saprotroph	Plant Pathogen-Plant Saprotroph	Probable
OTU_655	0	0	0	3	6	0	0	0	0	0	0	0	Fungi	Ascomycota	Leotiomycetes	Helotiales	Helotiaceae	Calyptrozyma	unidentified	Saprotroph	Undefined Saprotroph	Probable
OTU_662	0	0	0	0	0	0	0	0	0	9	0	0	Fungi	Ascomycota	Sordariomycetes	Sordariales	Chaetomiaceae	Trichocladium	Trichocladium_opacum	Saprotroph	Undefined Saprotroph	Probable
OTU_663	0	0	0	0	0	0	0	0	0	0	9	0	Fungi	Ascomycota	Leotiomycetes	Helotiales	Hyaloscyphaceae	Lachnum		Saprotroph	Plant Saprotroph-Wood Saprotroph	Probable
OTU_672	0	0	0	0	0	0	0	0	9	0	0	0	Fungi	Ascomycota	Dothideomycetes	Capnodiales	Teratosphaeriaceae	Devriesia		Pathotroph	Plant Pathogen	Probable
OTU_690	1	0	5	3	0	0	0	0	0	0	0	0	Fungi	Ascomycota	Eurotiomycetes	Chaetothyriales	Herpotrichiellaceae	Cladophialophora		Saprotroph	Undefined Saprotroph	Probable
OTU_691	0	0	0	9	0	0	0	0	0	0	0	0	Fungi	Ascomycota	Sordariomycetes	Chaetosphaeriales	Chaetosphaeriaceae	Chloridium	unidentified	Saprotroph	Plant Saprotroph-Wood Saprotroph	Probable
OTU_736	0	0	0	0	0	0	9	0	0	0	0	0	Fungi	Basidiomycota	Agaricomycetes	Agaricales				Pathotroph-Saprotroph-Symbiotroph	Bryophyte Parasite-Dung Saprotroph-Ectomycorrhizal-Fungal Parasite-Leaf Saprotroph-Plant Parasite-Undefined Saprotroph-Wood Saprotroph	Possible
OTU_836	0	0	7	0	0	2	0	0	0	0	0	0	Fungi	Basidiomycota	Agaricomycetes	Agaricales	Tricholomataceae	Fayodia	Fayodia_gracilipes	Pathotroph-Saprotroph-Symbiotroph	Bryophyte Parasite-Dung Saprotroph-Ectomycorrhizal-Fungal Parasite-Leaf Saprotroph-Plant Parasite-Undefined Saprotroph-Wood Saprotroph	Possible
OTU_896	0	0	9	0	0	0	0	0	0	0	0	0	Fungi	Basidiomycota	Agaricomycetes	Agaricales				Pathotroph-Saprotroph-Symbiotroph	Bryophyte Parasite-Dung Saprotroph-Ectomycorrhizal-Fungal Parasite-Leaf Saprotroph-Plant Parasite-Undefined Saprotroph-Wood Saprotroph	Possible
OTU_897	0	0	9	0	0	0	0	0	0	0	0	0	Fungi	Ascomycota	Sordariomycetes	Xylariales	Xylariaceae	unidentified	unidentified	Pathotroph-Saprotroph-Symbiotroph	Dung Saprotroph-Endophyte-Plant Pathogen-Undefined Saprotroph	Probable
OTU_644	0	0	0	0	0	0	2	6	0	0	0	0	Fungi	Basidiomycota	Microbotryomycetes	Microbotryomycetes_ord_Incertae_sedis	Microbotryomycetes_fam_Incertae_sedis	Colacogloea	Colacogloea_falcata	Pathotroph	Fungal Parasite	Probable
OTU_715	1	2	0	0	0	5	0	0	0	0	0	0	Fungi	Ascomycota	Taphrinomycetes	Taphrinales	Protomycetaceae	Protomyces	Protomyces_inouyei	Pathotroph	Plant Pathogen	Probable
OTU_740	0	0	0	0	0	0	0	0	0	8	0	0	Fungi	Basidiomycota	Agaricomycetes	Agaricales				Pathotroph-Saprotroph-Symbiotroph	Bryophyte Parasite-Dung Saprotroph-Ectomycorrhizal-Fungal Parasite-Leaf Saprotroph-Plant Parasite-Undefined Saprotroph-Wood Saprotroph	Possible
OTU_744	0	0	0	0	0	0	0	0	0	0	0	8	Fungi	Basidiomycota	Agaricomycetes	Agaricales	Tricholomataceae	Arrhenia	Arrhenia_subglobispora	Pathotroph-Saprotroph-Symbiotroph	Bryophyte Parasite-Dung Saprotroph-Ectomycorrhizal-Fungal Parasite-Leaf Saprotroph-Plant Parasite-Undefined Saprotroph-Wood Saprotroph	Possible
OTU_754	0	0	0	0	0	0	0	0	0	0	0	8	Fungi	Ascomycota	Eurotiomycetes	Chaetothyriales	Herpotrichiellaceae			Pathotroph-Saprotroph	Animal Pathogen-Fungal Parasite-Undefined Saprotroph	Probable
OTU_760	0	0	0	5	0	0	0	0	0	0	0	3	Fungi	Basidiomycota	Microbotryomycetes	Sporidiobolales	Sporidiobolaceae	Rhodosporidiobolus		Pathotroph-Saprotroph	Animal Pathogen-Undefined Saprotroph	Probable
OTU_926	0	8	0	0	0	0	0	0	0	0	0	0	Fungi	Glomeromycota	Glomeromycetes	Glomerales	Glomeraceae	unidentified	unidentified	Symbiotroph	Arbuscular Mycorrhizal	Highly Probable
OTU_615	0	0	0	4	3	0	0	0	0	0	0	0	Fungi	Ascomycota	Sordariomycetes	Hypocreales	Cordycipitaceae	Simplicillium	unidentified	Pathotroph	Animal Pathogen	Probable
OTU_626	2	0	0	5	0	0	0	0	0	0	0	0	Fungi	Ascomycota	Leotiomycetes	Helotiales	Hyaloscyphaceae	Haplographium	unidentified	Saprotroph	Undefined Saprotroph	Probable
OTU_629	0	0	0	0	0	0	0	0	0	0	7	0	Fungi	Basidiomycota	Agaricomycetes	Agaricales	Tricholomataceae	Mycena	Mycena_polygramma	Pathotroph-Saprotroph-Symbiotroph	Bryophyte Parasite-Dung Saprotroph-Ectomycorrhizal-Fungal Parasite-Leaf Saprotroph-Plant Parasite-Undefined Saprotroph-Wood Saprotroph	Possible
OTU_692	0	0	0	0	0	0	0	7	0	0	0	0	Fungi	Ascomycota	Leotiomycetes	Helotiales	Helotiaceae	Mycosymbioces	unidentified	Saprotroph-Symbiotroph	Ectomycorrhizal-Fungal Parasite-Plant Pathogen-Wood Saprotroph	Probable
OTU_720	0	0	0	0	7	0	0	0	0	0	0	0	Fungi	Ascomycota	Leotiomycetes	Helotiales	Myxotrichaceae			Saprotroph-Symbiotroph	Ectomycorrhizal-Undefined Saprotroph	Probable
OTU_728	0	0	0	0	0	0	0	7	0	0	0	0	Fungi	Ascomycota	Eurotiomycetes	Chaetothyriales	Herpotrichiellaceae	Cladophialophora	Cladophialophora_humicola	Saprotroph	Undefined Saprotroph	Probable
OTU_738	0	0	0	0	0	0	7	0	0	0	0	0	Fungi	Glomeromycota	Glomeromycetes	Glomerales	Glomeraceae	unidentified	unidentified	Symbiotroph	Arbuscular Mycorrhizal	Highly Probable
OTU_757	7	0	0	0	0	0	0	0	0	0	0	0	Fungi	Basidiomycota	Agaricomycetes	Agaricales				Pathotroph-Saprotroph-Symbiotroph	Bryophyte Parasite-Dung Saprotroph-Ectomycorrhizal-Fungal Parasite-Leaf Saprotroph-Plant Parasite-Undefined Saprotroph-Wood Saprotroph	Possible
OTU_798	0	0	0	0	0	0	0	0	0	7	0	0	Fungi	Basidiomycota	Agaricomycetes	Agaricales	Clavariaceae	Clavaria	unidentified	Pathotroph-Saprotroph-Symbiotroph	Bryophyte Parasite-Dung Saprotroph-Ectomycorrhizal-Fungal Parasite-Leaf Saprotroph-Plant Parasite-Undefined Saprotroph-Wood Saprotroph	Possible
OTU_820	0	0	0	0	0	0	0	0	0	0	0	7	Fungi	Ascomycota	Leotiomycetes	Helotiales	Helotiales_fam_Incertae_sedis	Leohumicola		Saprotroph	Undefined Saprotroph	Probable
OTU_874	0	0	0	0	0	7	0	0	0	0	0	0	Fungi	Basidiomycota	Microbotryomycetes	Sporidiobolales	Sporidiobolaceae	Sporobolomyces	Sporobolomyces_roseus	Pathotroph-Saprotroph	Animal Pathogen-Undefined Saprotroph	Probable
OTU_878	0	0	0	0	0	0	7	0	0	0	0	0	Fungi	Basidiomycota	Agaricomycetes	Agaricales	Psathyrellaceae			Pathotroph-Saprotroph-Symbiotroph	Bryophyte Parasite-Dung Saprotroph-Ectomycorrhizal-Fungal Parasite-Leaf Saprotroph-Plant Parasite-Undefined Saprotroph-Wood Saprotroph	Possible
OTU_903	0	0	0	0	0	7	0	0	0	0	0	0	Fungi	Ascomycota	Orbiliomycetes	Orbiliales	Orbiliaceae	Orbilia	Orbilia_aristata	Saprotroph	Wood Saprotroph	Probable
OTU_666	0	0	0	0	0	0	0	0	0	0	0	6	Fungi	Ascomycota	Dothideomycetes	Capnodiales	Teratosphaeriaceae	Devriesia		Pathotroph	Plant Pathogen	Probable
OTU_676	0	0	0	0	0	0	0	0	0	0	0	6	Fungi	Ascomycota	Dothideomycetes	Capnodiales	Teratosphaeriaceae	Devriesia	Devriesia_tardicrescens	Pathotroph	Plant Pathogen	Probable
OTU_689	6	0	0	0	0	0	0	0	0	0	0	0	Fungi	Mortierellomycota	Mortierellomycetes	Mortierellales	Mortierellaceae	Mortierella	unidentified	Saprotroph-Symbiotroph	Endophyte-Litter Saprotroph-Soil Saprotroph-Undefined Saprotroph	Probable
OTU_694	0	0	0	0	0	0	0	0	0	0	0	6	Fungi	Ascomycota	Eurotiomycetes	Chaetothyriales	Herpotrichiellaceae	unidentified	unidentified	Pathotroph-Saprotroph	Animal Pathogen-Fungal Parasite-Undefined Saprotroph	Probable
OTU_709	0	0	0	0	0	0	0	0	0	0	0	6	Fungi	Glomeromycota	Glomeromycetes	Diversisporales	Acaulosporaceae	Acaulospora	Acaulospora_brasiliensis	Symbiotroph	Arbuscular Mycorrhizal	Highly Probable
OTU_719	0	0	0	6	0	0	0	0	0	0	0	0	Fungi	Ascomycota	Sordariomycetes	Trichosphaeriales	Trichosphaeriaceae	Nigrospora	Nigrospora_oryzae	Saprotroph	Undefined Saprotroph	Probable
OTU_748	0	0	0	0	6	0	0	0	0	0	0	0	Fungi	Ascomycota	Sordariomycetes	Hypocreales	Bionectriaceae	Clonostachys	Clonostachys_divergens	Pathotroph-Saprotroph	Algal Parasite-Bryophyte Parasite-Fungal Parasite-Undefined Saprotroph	Probable
OTU_772	0	0	0	6	0	0	0	0	0	0	0	0	Fungi	Mortierellomycota	Mortierellomycetes	Mortierellales	Mortierellaceae	Mortierella	Mortierella_parvispora	Saprotroph-Symbiotroph	Endophyte-Litter Saprotroph-Soil Saprotroph-Undefined Saprotroph	Probable
OTU_775	0	0	0	0	6	0	0	0	0	0	0	0	Fungi	Ascomycota	Leotiomycetes	Helotiales	Leotiaceae	Alatospora	Alatospora_acuminata	Saprotroph	Undefined Saprotroph	Probable
OTU_831	0	0	0	0	0	0	0	0	0	6	0	0	Fungi	Basidiomycota	Tremellomycetes	Tremellales	Tremellaceae	Cryptococcus	unidentified	Pathotroph-Saprotroph-Symbiotroph	Animal Pathogen-Endophyte-Epiphyte-Undefined Saprotroph	Possible
OTU_842	0	0	0	0	6	0	0	0	0	0	0	0	Fungi	Ascomycota	Sordariomycetes	Hypocreales	Bionectriaceae	Clonostachys		Pathotroph-Saprotroph	Algal Parasite-Bryophyte Parasite-Fungal Parasite-Undefined Saprotroph	Probable
OTU_846	0	0	0	0	0	6	0	0	0	0	0	0	Fungi	Ascomycota	Sordariomycetes	Trichosphaeriales	Trichosphaeriaceae	Nigrospora	unidentified	Saprotroph	Undefined Saprotroph	Probable
OTU_852	0	0	0	0	0	0	0	0	0	6	0	0	Fungi	Glomeromycota	Glomeromycetes	Diversisporales	Acaulosporaceae	Acaulospora	Acaulospora_brasiliensis	Symbiotroph	Arbuscular Mycorrhizal	Highly Probable
OTU_853	0	0	0	0	0	0	0	0	0	6	0	0	Fungi	Ascomycota	Leotiomycetes	Helotiales	Helotiaceae	Mycosymbioces	unidentified	Saprotroph-Symbiotroph	Ectomycorrhizal-Fungal Parasite-Plant Pathogen-Wood Saprotroph	Probable
OTU_856	0	0	0	0	0	0	0	0	0	0	6	0	Fungi	Ascomycota	Leotiomycetes	Helotiales	Dermateaceae	Trochila	Trochila_viburnicola	Pathotroph-Saprotroph	Plant Pathogen-Plant Saprotroph	Probable
OTU_876	0	0	0	0	0	6	0	0	0	0	0	0	Fungi	Ascomycota	Dothideomycetes	Pleosporales	Didymosphaeriaceae	Pseudopithomyces	unidentified	Pathotroph-Saprotroph-Symbiotroph	Endophyte-Lichen Parasite-Plant Pathogen-Undefined Saprotroph	Probable
OTU_891	6	0	0	0	0	0	0	0	0	0	0	0	Fungi	Mortierellomycota	Mortierellomycetes	Mortierellales	Mortierellaceae	Mortierella	Mortierella_turficola	Saprotroph-Symbiotroph	Endophyte-Litter Saprotroph-Soil Saprotroph-Undefined Saprotroph	Probable
OTU_937	0	0	0	0	0	6	0	0	0	0	0	0	Fungi	Ascomycota	Leotiomycetes	Helotiales	Dermateaceae	Pyrenopeziza	Pyrenopeziza_revincta	Pathotroph-Saprotroph	Plant Pathogen-Plant Saprotroph	Probable
OTU_938	0	0	0	0	0	6	0	0	0	0	0	0	Fungi	Ascomycota	Sordariomycetes	Xylariales	Xylariaceae	Daldinia	unidentified	Saprotroph	Undefined Saprotroph	Probable
OTU_994	0	6	0	0	0	0	0	0	0	0	0	0	Fungi	Ascomycota	Leotiomycetes	Helotiales	Helotiaceae	Ascocoryne		Saprotroph	Undefined Saprotroph	Probable
OTU_1018	0	0	0	0	0	5	0	0	0	0	0	0	Fungi	Basidiomycota	Agaricomycetes	Agaricales				Pathotroph-Saprotroph-Symbiotroph	Bryophyte Parasite-Dung Saprotroph-Ectomycorrhizal-Fungal Parasite-Leaf Saprotroph-Plant Parasite-Undefined Saprotroph-Wood Saprotroph	Possible
OTU_1019	0	0	0	0	0	5	0	0	0	0	0	0	Fungi	Ascomycota	Sordariomycetes	Xylariales	Xylariales_fam_Incertae_sedis	Fusidium	unidentified	Saprotroph	Undefined Saprotroph	Probable
OTU_1037	0	0	0	0	0	0	0	0	0	0	0	5	Fungi	Ascomycota	Eurotiomycetes	Chaetothyriales	Herpotrichiellaceae	Cladophialophora	Cladophialophora_humicola	Saprotroph	Undefined Saprotroph	Probable
OTU_1039	0	5	0	0	0	0	0	0	0	0	0	0	Fungi	Ascomycota	Leotiomycetes	Helotiales	Dermateaceae	Pezicula		Pathotroph-Saprotroph	Plant Pathogen-Plant Saprotroph	Probable
OTU_1040	0	5	0	0	0	0	0	0	0	0	0	0	Fungi	Ascomycota	Leotiomycetes	Thelebolales	Pseudeurotiaceae	Pseudeurotium	Pseudeurotium_hygrophilum	Saprotroph	Plant Saprotroph-Wood Saprotroph	Probable
OTU_1042	0	0	5	0	0	0	0	0	0	0	0	0	Fungi	Basidiomycota	Agaricostilbomycetes	Agaricostilbales	Kondoaceae	Bensingtonia		Saprotroph	Undefined Saprotroph	Highly Probable
OTU_734	0	0	0	0	5	0	0	0	0	0	0	0	Fungi	Ascomycota	Dothideomycetes	Venturiales	Venturiaceae	unidentified	unidentified	Pathotroph-Saprotroph-Symbiotroph	Endophyte-Plant Pathogen-Undefined Saprotroph	Probable
OTU_742	0	0	0	0	0	0	0	0	0	0	5	0	Fungi	Glomeromycota	Glomeromycetes	Diversisporales	Acaulosporaceae	Acaulospora	Acaulospora_brasiliensis	Symbiotroph	Arbuscular Mycorrhizal	Highly Probable
OTU_756	5	0	0	0	0	0	0	0	0	0	0	0	Fungi	Ascomycota	Dothideomycetes	Capnodiales	Teratosphaeriaceae	Devriesia	Devriesia_tardicrescens	Pathotroph	Plant Pathogen	Probable
OTU_777	0	0	0	0	0	5	0	0	0	0	0	0	Fungi	Ascomycota	Dothideomycetes	Pleosporales	Didymosphaeriaceae	Paraconiothyrium	Paraconiothyrium_africanum	Pathotroph-Saprotroph-Symbiotroph	Endophyte-Lichen Parasite-Plant Pathogen-Undefined Saprotroph	Probable
OTU_779	0	0	0	0	0	0	0	0	5	0	0	0	Fungi	Basidiomycota	Malasseziomycetes	Malasseziales	Malasseziaceae	Malassezia	Malassezia_restricta	Pathotroph	Animal Pathogen	Probable
OTU_780	0	0	0	0	0	0	0	0	5	0	0	0	Fungi	Ascomycota	Dothideomycetes	Capnodiales	Teratosphaeriaceae	Catenulostroma	Catenulostroma_hermanusense	Pathotroph	Plant Pathogen	Probable
OTU_785	0	0	0	0	0	0	0	0	0	0	0	5	Fungi	Ascomycota	Leotiomycetes	Helotiales	Hyaloscyphaceae	Arachnopeziza		Saprotroph	Undefined Saprotroph	Probable
OTU_796	0	0	0	0	0	0	0	0	5	0	0	0	Fungi	Ascomycota	Eurotiomycetes	Chaetothyriales	Herpotrichiellaceae	Exophiala	unidentified	Pathotroph-Saprotroph	Animal Pathogen-Fungal Parasite-Undefined Saprotroph	Probable
OTU_797	0	0	0	0	0	0	0	0	5	0	0	0	Fungi	Mucoromycota	Umbelopsidomycetes	Umbelopsidales	Umbelopsidaceae	Umbelopsis		Saprotroph	Undefined Saprotroph	Probable
OTU_804	0	0	0	5	0	0	0	0	0	0	0	0	Fungi	Ascomycota	Eurotiomycetes	Chaetothyriales	Herpotrichiellaceae	Cladophialophora	Cladophialophora_humicola	Saprotroph	Undefined Saprotroph	Probable
OTU_806	0	0	0	1	0	0	0	0	4	0	0	0	Fungi	Ascomycota	Sordariomycetes	Xylariales	Xylariaceae	unidentified	unidentified	Pathotroph-Saprotroph-Symbiotroph	Dung Saprotroph-Endophyte-Plant Pathogen-Undefined Saprotroph	Probable
OTU_807	0	0	0	0	5	0	0	0	0	0	0	0	Fungi	Ascomycota	Leotiomycetes	Helotiales	Myxotrichaceae	Oidiodendron	Oidiodendron_griseum	Saprotroph-Symbiotroph	Ectomycorrhizal-Undefined Saprotroph	Probable
OTU_813	0	0	0	0	0	0	5	0	0	0	0	0	Fungi	Basidiobolomycota	Basidiobolomycetes	Basidiobolales	Basidiobolaceae	Basidiobolus	Basidiobolus_ranarum	Pathotroph-Saprotroph-Symbiotroph	Animal Endosymbiont-Animal Pathogen-Undefined Saprotroph	Probable
OTU_826	0	0	0	0	3	0	0	2	0	0	0	0	Fungi	Ascomycota	Dothideomycetes	Capnodiales	Dissoconiaceae	Ramichloridium	Ramichloridium_apiculatum	Pathotroph-Symbiotroph	Endophyte-Plant Pathogen	Probable
OTU_839	0	0	0	0	5	0	0	0	0	0	0	0	Fungi	Ascomycota	Leotiomycetes	Helotiales	Myxotrichaceae	Oidiodendron		Saprotroph-Symbiotroph	Ectomycorrhizal-Undefined Saprotroph	Probable
OTU_844	0	0	0	0	5	0	0	0	0	0	0	0	Fungi	Ascomycota	Sordariomycetes	Hypocreales	Clavicipitaceae	unidentified	unidentified	Pathotroph-Symbiotroph	Endophyte-Epiphyte-Fungal Parasite-Insect Parasite	Possible
OTU_845	0	0	0	0	0	5	0	0	0	0	0	0	Fungi	Ascomycota	Dothideomycetes	Pleosporales	Massarinaceae	Stagonospora	Stagonospora_pseudovitensis	Pathotroph-Saprotroph	Plant Pathogen-Undefined Saprotroph	Probable
OTU_850	0	0	0	0	0	0	5	0	0	0	0	0	Fungi	Ascomycota	Leotiomycetes	Helotiales	Hyaloscyphaceae			Saprotroph	Plant Saprotroph-Wood Saprotroph	Probable
OTU_857	0	0	0	0	0	0	0	0	0	0	0	5	Fungi	Ascomycota	Sordariomycetes	Myrmecridiales	Myrmecridiaceae	Myrmecridium	Myrmecridium_schulzeri	Saprotroph	Undefined Saprotroph	Probable
OTU_910	0	0	0	0	0	0	0	0	5	0	0	0	Fungi	Ascomycota	Eurotiomycetes	Chaetothyriales	Herpotrichiellaceae	Cladophialophora		Saprotroph	Undefined Saprotroph	Probable
OTU_976	0	0	0	0	0	0	0	0	5	0	0	0	Fungi	Glomeromycota	Glomeromycetes	Diversisporales	Acaulosporaceae	Acaulospora	Acaulospora_tortuosa	Symbiotroph	Arbuscular Mycorrhizal	Highly Probable
OTU_995	0	0	5	0	0	0	0	0	0	0	0	0	Fungi	Ascomycota	Leotiomycetes	Helotiales	Helotiales_fam_Incertae_sedis	Leohumicola	Leohumicola_minima	Saprotroph	Undefined Saprotroph	Probable
OTU_1021	0	0	0	0	0	0	0	4	0	0	0	0	Fungi	Basidiomycota	Agaricomycetes	Polyporales	Meruliaceae	Gyrophanopsis	Gyrophanopsis_zealandica	Saprotroph	Undefined Saprotroph	Probable
OTU_1044	0	0	0	4	0	0	0	0	0	0	0	0	Fungi	Ascomycota	Dothideomycetes	Pleosporales	Sporormiaceae	Preussia	Preussia_dubia	Saprotroph	Undefined Saprotroph	Probable
OTU_1059	0	0	0	0	0	0	0	0	0	0	0	4	Fungi	Ascomycota	Dothideomycetes	Pleosporales	Didymellaceae	Neoascochyta	Neoascochyta_paspali	Pathotroph-Saprotroph	Animal Pathogen-Plant Pathogen-Undefined Saprotroph	Possible
OTU_1067	0	4	0	0	0	0	0	0	0	0	0	0	Fungi	Basidiomycota	Agaricomycetes	Agaricales	Cortinariaceae	Gymnopilus	Gymnopilus_decipiens	Pathotroph-Saprotroph-Symbiotroph	Bryophyte Parasite-Dung Saprotroph-Ectomycorrhizal-Fungal Parasite-Leaf Saprotroph-Plant Parasite-Undefined Saprotroph-Wood Saprotroph	Possible
OTU_1068	0	0	4	0	0	0	0	0	0	0	0	0	Fungi	Basidiomycota	Agaricomycetes	Polyporales	Meruliaceae	Bjerkandera	Bjerkandera_adusta	Saprotroph	Wood Saprotroph	Highly Probable
OTU_1072	0	0	4	0	0	0	0	0	0	0	0	0	Fungi	Ascomycota	Leotiomycetes	Helotiales	Helotiaceae	Mycosymbioces	unidentified	Saprotroph-Symbiotroph	Ectomycorrhizal-Fungal Parasite-Plant Pathogen-Wood Saprotroph	Probable
OTU_1095	0	0	0	0	0	0	0	0	0	4	0	0	Fungi	Ascomycota	Lecanoromycetes	Pertusariales	Megasporaceae	Aspicilia	unidentified	Symbiotroph	Lichenized	Highly Probable
OTU_717	0	0	0	4	0	0	0	0	0	0	0	0	Fungi	Ascomycota	Dothideomycetes	Pleosporales	Sporormiaceae			Saprotroph	Dung Saprotroph-Plant Saprotroph	Probable
OTU_730	0	0	0	0	0	0	0	0	0	0	0	4	Fungi	Ascomycota	Leotiomycetes	Helotiales	Hyaloscyphaceae	unidentified	unidentified	Saprotroph	Plant Saprotroph-Wood Saprotroph	Probable
OTU_731	4	0	0	0	0	0	0	0	0	0	0	0	Fungi	Ascomycota	Dothideomycetes	Venturiales	Venturiaceae	unidentified	unidentified	Pathotroph-Saprotroph-Symbiotroph	Endophyte-Plant Pathogen-Undefined Saprotroph	Probable
OTU_753	0	0	0	0	0	0	0	0	0	0	4	0	Fungi	Ascomycota	Sordariomycetes	Hypocreales	Bionectriaceae	Nectriopsis	Nectriopsis_rexiana	Pathotroph-Saprotroph	Algal Parasite-Bryophyte Parasite-Fungal Parasite-Undefined Saprotroph	Probable
OTU_773	0	0	0	0	4	0	0	0	0	0	0	0	Fungi	Ascomycota	Sordariomycetes	Hypocreales	Nectriaceae	Gibberella	Gibberella_tricincta	Pathotroph	Plant Pathogen	Probable
OTU_776	0	0	0	0	0	4	0	0	0	0	0	0	Fungi	Ascomycota	Leotiomycetes	Helotiales	Dermateaceae	Trimmatostroma	Trimmatostroma_salicis	Pathotroph-Saprotroph	Plant Pathogen-Plant Saprotroph	Probable
OTU_789	0	0	0	0	0	0	0	0	0	0	0	4	Fungi	Mortierellomycota	Mortierellomycetes	Mortierellales	Mortierellaceae	Mortierella	Mortierella_fimbricystis	Saprotroph-Symbiotroph	Endophyte-Litter Saprotroph-Soil Saprotroph-Undefined Saprotroph	Probable
OTU_810	0	0	0	0	0	4	0	0	0	0	0	0	Fungi	Ascomycota	Eurotiomycetes	Chaetothyriales	Herpotrichiellaceae	Cladophialophora		Saprotroph	Undefined Saprotroph	Probable
OTU_815	0	0	0	0	0	0	0	0	4	0	0	0	Fungi	Ascomycota	Taphrinomycetes	Taphrinales	Protomycetaceae	Protomyces	Protomyces_inouyei	Pathotroph	Plant Pathogen	Probable
OTU_822	0	0	0	0	0	0	0	0	0	0	0	4	Fungi	Ascomycota	Dothideomycetes	Pleosporales	Massarinaceae	Stagonospora	Stagonospora_pseudovitensis	Pathotroph-Saprotroph	Plant Pathogen-Undefined Saprotroph	Probable
OTU_838	0	0	0	0	4	0	0	0	0	0	0	0	Fungi	Mortierellomycota	Mortierellomycetes	Mortierellales	Mortierellaceae	Mortierella	unidentified	Saprotroph-Symbiotroph	Endophyte-Litter Saprotroph-Soil Saprotroph-Undefined Saprotroph	Probable
OTU_841	0	0	0	0	4	0	0	0	0	0	0	0	Fungi	Ascomycota	Leotiomycetes	Helotiales	Myxotrichaceae	Oidiodendron	unidentified	Saprotroph-Symbiotroph	Ectomycorrhizal-Undefined Saprotroph	Probable
OTU_854	0	0	0	0	0	0	0	0	0	0	4	0	Fungi	Ascomycota	Eurotiomycetes	Chaetothyriales	Herpotrichiellaceae	unidentified	unidentified	Pathotroph-Saprotroph	Animal Pathogen-Fungal Parasite-Undefined Saprotroph	Probable
OTU_864	4	0	0	0	0	0	0	0	0	0	0	0	Fungi	Basidiobolomycota	Basidiobolomycetes	Basidiobolales	Basidiobolaceae	Basidiobolus	Basidiobolus_ranarum	Pathotroph-Saprotroph-Symbiotroph	Animal Endosymbiont-Animal Pathogen-Undefined Saprotroph	Probable
OTU_870	0	0	0	0	4	0	0	0	0	0	0	0	Fungi	Basidiomycota	Agaricomycetes	Agaricales	Strophariaceae	Deconica	Deconica_citrispora	Pathotroph-Saprotroph-Symbiotroph	Bryophyte Parasite-Dung Saprotroph-Ectomycorrhizal-Fungal Parasite-Leaf Saprotroph-Plant Parasite-Undefined Saprotroph-Wood Saprotroph	Possible
OTU_881	0	0	0	0	0	0	0	0	0	4	0	0	Fungi	Basidiomycota	Agaricomycetes	Agaricales	Clavariaceae	Clavaria	Clavaria_citrinorubra	Pathotroph-Saprotroph-Symbiotroph	Bryophyte Parasite-Dung Saprotroph-Ectomycorrhizal-Fungal Parasite-Leaf Saprotroph-Plant Parasite-Undefined Saprotroph-Wood Saprotroph	Possible
OTU_882	0	0	0	0	0	0	0	0	0	4	0	0	Fungi	Ascomycota	Leotiomycetes	Helotiales	Dermateaceae	Pezicula	unidentified	Pathotroph-Saprotroph	Plant Pathogen-Plant Saprotroph	Probable
OTU_894	4	0	0	0	0	0	0	0	0	0	0	0	Fungi	Ascomycota	Leotiomycetes	Helotiales	Hyaloscyphaceae	Catenulifera	unidentified	Saprotroph	Undefined Saprotroph	Probable
OTU_901	0	0	0	0	4	0	0	0	0	0	0	0	Fungi	Ascomycota	Leotiomycetes	Helotiales	Myxotrichaceae	Oidiodendron	Oidiodendron_rhodogenum	Saprotroph-Symbiotroph	Ectomycorrhizal-Undefined Saprotroph	Probable
OTU_905	0	0	0	0	0	0	4	0	0	0	0	0	Fungi	Glomeromycota						Symbiotroph	Arbuscular Mycorrhizal	Highly Probable
OTU_906	0	0	0	0	0	0	0	4	0	0	0	0	Fungi	Ascomycota	Orbiliomycetes	Orbiliales	Orbiliaceae	Orbilia	Orbilia_aristata	Saprotroph	Wood Saprotroph	Probable
OTU_920	0	0	0	0	0	0	0	0	0	0	0	4	Fungi	Ascomycota	Leotiomycetes	Helotiales	Leotiaceae	Pezoloma	Pezoloma_ericae	Pathotroph-Symbiotroph	Bryophyte Parasite-Ectomycorrhizal-Ericoid Mycorrhizal	Probable
OTU_931	0	0	0	4	0	0	0	0	0	0	0	0	Fungi	Basidiomycota	Exobasidiomycetes	Tilletiales	Tilletiaceae	Tilletia	Tilletia_indica	Pathotroph	Plant Pathogen	Probable
OTU_934	0	0	0	0	4	0	0	0	0	0	0	0	Fungi	Basidiomycota	Microbotryomycetes	Microbotryales	Microbotryaceae			Pathotroph	Plant Pathogen	Probable
OTU_935	0	0	0	0	4	0	0	0	0	0	0	0	Fungi	Ascomycota	Pezizomycetes	Pezizales	Sarcosomataceae	Plectania	Plectania_rhytidia	Saprotroph	Undefined Saprotroph	Probable
OTU_950	0	0	0	0	0	0	0	0	0	0	0	4	Fungi	Ascomycota	Lecanoromycetes	Lecanorales	Lecanoraceae			Pathotroph-Symbiotroph	Lichen Parasite-Lichenized	Probable
OTU_958	2	0	0	2	0	0	0	0	0	0	0	0	Fungi	Ascomycota	Dothideomycetes	Pleosporales	Sporormiaceae	unidentified	unidentified	Saprotroph	Dung Saprotroph-Plant Saprotroph	Probable
OTU_967	0	0	0	0	4	0	0	0	0	0	0	0	Fungi	Ascomycota	Sordariomycetes	Xylariales	Xylariaceae	Hypoxylon	Hypoxylon_sp	Pathotroph-Saprotroph-Symbiotroph	Dung Saprotroph-Endophyte-Plant Pathogen-Undefined Saprotroph	Probable
OTU_979	0	0	0	0	0	0	0	0	0	4	0	0	Fungi	Ascomycota	Sordariomycetes	Hypocreales	Bionectriaceae	Nectriopsis	Nectriopsis_rexiana	Pathotroph-Saprotroph	Algal Parasite-Bryophyte Parasite-Fungal Parasite-Undefined Saprotroph	Probable
OTU_1000	0	0	0	3	0	0	0	0	0	0	0	0	Fungi	Mortierellomycota	Mortierellomycetes	Mortierellales	Mortierellaceae	Mortierella	unidentified	Saprotroph-Symbiotroph	Endophyte-Litter Saprotroph-Soil Saprotroph-Undefined Saprotroph	Probable
OTU_1001	0	0	0	3	0	0	0	0	0	0	0	0	Fungi	Ascomycota	Sordariomycetes	Xylariales	Xylariaceae	Hypoxylon	Hypoxylon_sp	Pathotroph-Saprotroph-Symbiotroph	Dung Saprotroph-Endophyte-Plant Pathogen-Undefined Saprotroph	Probable
OTU_1003	0	0	0	3	0	0	0	0	0	0	0	0	Fungi	Ascomycota	Leotiomycetes	Helotiales	Dermateaceae	Scleropezicula	unidentified	Pathotroph-Saprotroph	Plant Pathogen-Plant Saprotroph	Probable
OTU_1026	0	0	0	0	0	0	0	0	0	3	0	0	Fungi	Ascomycota	Leotiomycetes	Helotiales	Myxotrichaceae	Oidiodendron		Saprotroph-Symbiotroph	Ectomycorrhizal-Undefined Saprotroph	Probable
OTU_1028	0	0	0	0	0	0	0	0	0	3	0	0	Fungi	Basidiomycota	Agaricomycetes	Hymenochaetales	Schizoporaceae	Xylodon	Xylodon_raduloides	Saprotroph	Wood Saprotroph	Probable
OTU_1031	0	0	0	0	0	0	0	0	0	0	0	3	Fungi	Ascomycota	Dothideomycetes	Pleosporales	Amniculicolaceae	Murispora	Murispora_galii	Saprotroph	Undefined Saprotroph	Probable
OTU_1049	0	0	0	0	3	0	0	0	0	0	0	0	Fungi	Ascomycota	Sordariomycetes	Hypocreales	Bionectriaceae	Nectriopsis	Nectriopsis_lecanodes	Pathotroph-Saprotroph	Algal Parasite-Bryophyte Parasite-Fungal Parasite-Undefined Saprotroph	Probable
OTU_1051	0	0	0	0	0	0	3	0	0	0	0	0	Fungi	Ascomycota	Leotiomycetes	Helotiales	Helotiales_fam_Incertae_sedis	Leptodontidium	unidentified	Symbiotroph	Endophyte	Highly Probable
OTU_1073	0	0	2	1	0	0	0	0	0	0	0	0	Fungi	Ascomycota	Dothideomycetes	Pleosporales	Phaeosphaeriaceae	Juncaceicola		Pathotroph-Saprotroph	Fungal Parasite-Plant Pathogen-Plant Saprotroph	Probable
OTU_1088	0	0	0	0	0	3	0	0	0	0	0	0	Fungi	Ascomycota	Taphrinomycetes	Taphrinales	Taphrinaceae	Taphrina	Taphrina_tormentillae	Pathotroph	Plant Pathogen	Probable
OTU_1096	0	0	0	0	0	0	0	0	0	3	0	0	Fungi	Ascomycota	Leotiomycetes	Helotiales	Helotiaceae	Dimorphospora	unidentified	Saprotroph	Undefined Saprotroph	Probable
OTU_1100	0	0	0	0	0	0	0	0	0	0	0	3	Fungi	Basidiomycota	Microbotryomycetes	Sporidiobolales	Sporidiobolaceae	Sporobolomyces	Sporobolomyces_ruber	Pathotroph-Saprotroph	Animal Pathogen-Undefined Saprotroph	Probable
OTU_1107	0	0	3	0	0	0	0	0	0	0	0	0	Fungi	Ascomycota	Eurotiomycetes	Chaetothyriales	Cyphellophoraceae			Pathotroph-Saprotroph	Animal Pathogen-Undefined Saprotroph	Probable
OTU_1111	0	0	0	0	3	0	0	0	0	0	0	0	Fungi	Basidiomycota	Agaricomycetes	Polyporales	Fomitopsidaceae	Obba	Obba_valdiviana	Pathotroph-Saprotroph	Plant Pathogen-Wood Saprotroph	Probable
OTU_751	0	0	0	0	0	0	0	0	3	0	0	0	Fungi	Ascomycota	Eurotiomycetes	Chaetothyriales	Herpotrichiellaceae	Capronia	unidentified	Symbiotroph	Endophyte	Highly Probable
OTU_790	3	0	0	0	0	0	0	0	0	0	0	0	Fungi	Basidiomycota	Exobasidiomycetes	Georgefischeriales	Gjaerumiaceae	Gjaerumia	Gjaerumia_minor	Pathotroph	Plant Pathogen	Probable
OTU_795	0	0	0	0	0	0	3	0	0	0	0	0	Fungi	Basidiomycota	Agaricomycetes	Sebacinales	Serendipitaceae	Serendipita	unidentified	Symbiotroph	Orchid Mycorrhizal	Highly Probable
OTU_801	0	0	0	0	0	0	0	0	0	0	2	1	Fungi	Glomeromycota	Glomeromycetes	Diversisporales	Acaulosporaceae	Acaulospora	Acaulospora_brasiliensis	Symbiotroph	Arbuscular Mycorrhizal	Highly Probable
OTU_808	0	0	0	0	3	0	0	0	0	0	0	0	Fungi	Ascomycota	Pezizomycetes	Pezizales	Pyronemataceae	Anthracobia	Anthracobia_melaloma	Saprotroph	Undefined Saprotroph	Probable
OTU_817	0	0	0	0	0	0	0	0	0	0	0	3	Fungi	Glomeromycota	Glomeromycetes	Diversisporales	Acaulosporaceae			Symbiotroph	Arbuscular Mycorrhizal	Highly Probable
OTU_828	0	0	0	0	0	3	0	0	0	0	0	0	Fungi	Basidiomycota	Microbotryomycetes	Sporidiobolales	Sporidiobolaceae	Rhodotorula		Pathotroph-Saprotroph	Animal Endosymbiont-Animal Pathogen-Endophyte-Plant Pathogen-Undefined Saprotroph	Probable
OTU_832	0	0	0	0	0	0	0	0	0	0	3	0	Fungi	Ascomycota	Eurotiomycetes	Chaetothyriales	Herpotrichiellaceae	unidentified	unidentified	Pathotroph-Saprotroph	Animal Pathogen-Fungal Parasite-Undefined Saprotroph	Probable
OTU_834	3	0	0	0	0	0	0	0	0	0	0	0	Fungi	Basidiomycota	Exobasidiomycetes	Georgefischeriales	Gjaerumiaceae	Gjaerumia	Gjaerumia_minor	Pathotroph	Plant Pathogen	Probable
OTU_863	3	0	0	0	0	0	0	0	0	0	0	0	Fungi	Glomeromycota	Glomeromycetes	Glomerales	Glomeraceae	unidentified	unidentified	Symbiotroph	Arbuscular Mycorrhizal	Highly Probable
OTU_873	0	0	0	0	0	3	0	0	0	0	0	0	Fungi	Basidiomycota	Agaricomycetes	Agaricales	Strophariaceae	Pholiota	Pholiota_conissans	Pathotroph-Saprotroph-Symbiotroph	Bryophyte Parasite-Dung Saprotroph-Ectomycorrhizal-Fungal Parasite-Leaf Saprotroph-Plant Parasite-Undefined Saprotroph-Wood Saprotroph	Possible
OTU_886	0	0	0	0	0	0	0	0	0	0	0	3	Fungi	Ascomycota	Sordariomycetes	Coniochaetales	Coniochaetaceae	Coniochaeta	Coniochaeta_polymorpha	Pathotroph-Saprotroph-Symbiotroph	Animal Pathogen-Dung Saprotroph-Endophyte-Lichen Parasite-Plant Pathogen-Undefined Saprotroph	Possible
OTU_898	0	0	0	3	0	0	0	0	0	0	0	0	Fungi	Ascomycota	Sordariomycetes	Coniochaetales	Coniochaetaceae	Lecythophora	unidentified	Pathotroph-Saprotroph-Symbiotroph	Animal Pathogen-Dung Saprotroph-Endophyte-Lichen Parasite-Plant Pathogen-Undefined Saprotroph	Possible
OTU_921	0	0	0	0	0	0	0	0	0	0	0	3	Fungi	Ascomycota	Eurotiomycetes	Chaetothyriales	Herpotrichiellaceae	Cladophialophora		Saprotroph	Undefined Saprotroph	Probable
OTU_945	0	0	0	0	0	0	0	0	3	0	0	0	Fungi	Ascomycota	Leotiomycetes	Helotiales	Dermateaceae			Pathotroph-Saprotroph	Plant Pathogen-Plant Saprotroph	Probable
OTU_949	0	0	0	0	0	0	0	0	0	0	3	0	Fungi	Ascomycota	Dothideomycetes	Pleosporales	Sporormiaceae	unidentified	unidentified	Saprotroph	Dung Saprotroph-Plant Saprotroph	Probable
OTU_954	0	0	0	0	0	0	0	0	0	0	0	3	Fungi	Basidiomycota	Agaricomycetes	Agaricales	Tricholomataceae	Fayodia	Fayodia_bisphaerigera	Pathotroph-Saprotroph-Symbiotroph	Bryophyte Parasite-Dung Saprotroph-Ectomycorrhizal-Fungal Parasite-Leaf Saprotroph-Plant Parasite-Undefined Saprotroph-Wood Saprotroph	Possible
OTU_956	3	0	0	0	0	0	0	0	0	0	0	0	Fungi	Mortierellomycota	Mortierellomycetes	Mortierellales	Mortierellaceae	Mortierella	unidentified	Saprotroph-Symbiotroph	Endophyte-Litter Saprotroph-Soil Saprotroph-Undefined Saprotroph	Probable
OTU_957	3	0	0	0	0	0	0	0	0	0	0	0	Fungi	Ascomycota	Dothideomycetes	Capnodiales	Capnodiales_fam_Incertae_sedis	Pseudopenidiella	Pseudopenidiella_piceae	Saprotroph	Undefined Saprotroph	Probable
OTU_968	0	0	0	0	3	0	0	0	0	0	0	0	Fungi	Basidiomycota	Agaricomycetes	Agaricales	Cortinariaceae	Cortinarius	Cortinarius_globuliformis	Pathotroph-Saprotroph-Symbiotroph	Bryophyte Parasite-Dung Saprotroph-Ectomycorrhizal-Fungal Parasite-Leaf Saprotroph-Plant Parasite-Undefined Saprotroph-Wood Saprotroph	Possible
OTU_977	0	0	0	0	0	0	0	0	3	0	0	0	Fungi	Ascomycota	Eurotiomycetes	Chaetothyriales	Trichomeriaceae	Trichomerium	Trichomerium_dioscoreae	Symbiotroph	Epiphyte	Probable
OTU_981	0	0	0	0	0	0	0	0	0	0	3	0	Fungi	Basidiomycota	Agaricomycetes	Cantharellales	Ceratobasidiaceae			Pathotroph-Saprotroph-Symbiotroph	Endomycorrhizal-Plant Pathogen-Undefined Saprotroph	Possible
OTU_997	0	0	0	3	0	0	0	0	0	0	0	0	Fungi	Ascomycota	Dothideomycetes	Dothideales	Aureobasidiaceae	Aureobasidium	Aureobasidium_pullulans	Pathotroph-Saprotroph-Symbiotroph	Animal Pathogen-Endophyte-Epiphyte-Plant Pathogen-Undefined Saprotroph	Possible
OTU_1002	0	0	0	2	0	0	0	0	0	0	0	0	Fungi	Mortierellomycota	Mortierellomycetes	Mortierellales	Mortierellaceae	Mortierella		Saprotroph-Symbiotroph	Endophyte-Litter Saprotroph-Soil Saprotroph-Undefined Saprotroph	Probable
OTU_1004	0	0	0	2	0	0	0	0	0	0	0	0	Fungi	Basidiomycota	Agaricomycetes	Thelephorales	Thelephoraceae			Saprotroph-Symbiotroph	Ectomycorrhizal-Undefined Saprotroph	Probable
OTU_1005	0	0	0	0	0	2	0	0	0	0	0	0	Fungi	Ascomycota	Sordariomycetes	Xylariales	Xylariaceae	unidentified	unidentified	Pathotroph-Saprotroph-Symbiotroph	Dung Saprotroph-Endophyte-Plant Pathogen-Undefined Saprotroph	Probable
OTU_1008	0	0	0	0	2	0	0	0	0	0	0	0	Fungi	Ascomycota	Leotiomycetes	Thelebolales	Pseudeurotiaceae	Pseudeurotium		Saprotroph	Plant Saprotroph-Wood Saprotroph	Probable
OTU_1013	0	0	0	0	0	2	0	0	0	0	0	0	Fungi	Basidiomycota	Tremellomycetes	Filobasidiales	Filobasidiaceae	Filobasidium	Filobasidium_wieringae	Saprotroph	Undefined Saprotroph	Highly Probable
OTU_1043	0	0	0	2	0	0	0	0	0	0	0	0	Fungi	Basidiomycota	Agaricomycetes	Agaricales	Lyophyllaceae	Tephrocybe	Tephrocybe_anthracophila	Pathotroph-Saprotroph-Symbiotroph	Bryophyte Parasite-Dung Saprotroph-Ectomycorrhizal-Fungal Parasite-Leaf Saprotroph-Plant Parasite-Undefined Saprotroph-Wood Saprotroph	Possible
OTU_1045	0	0	0	2	0	0	0	0	0	0	0	0	Fungi	Basidiomycota	Agaricomycetes	Agaricales	Inocybaceae	Inocybe	Inocybe_leptospermi	Pathotroph-Saprotroph-Symbiotroph	Bryophyte Parasite-Dung Saprotroph-Ectomycorrhizal-Fungal Parasite-Leaf Saprotroph-Plant Parasite-Undefined Saprotroph-Wood Saprotroph	Possible
OTU_1047	0	0	0	0	2	0	0	0	0	0	0	0	Fungi	Basidiomycota	Agaricomycetes	Agaricales	Cortinariaceae	Gymnopilus	Gymnopilus_tyallus	Pathotroph-Saprotroph-Symbiotroph	Bryophyte Parasite-Dung Saprotroph-Ectomycorrhizal-Fungal Parasite-Leaf Saprotroph-Plant Parasite-Undefined Saprotroph-Wood Saprotroph	Possible
OTU_1054	0	0	0	0	0	0	0	0	0	2	0	0	Fungi	Basidiomycota	Tremellomycetes	Tremellales	Tremellaceae	Tremella	Tremella_caloplacae	Pathotroph	Lichen Parasite	Highly Probable
OTU_1062	0	0	0	0	0	0	0	0	0	0	0	2	Fungi	Ascomycota	Eurotiomycetes	Chaetothyriales	Herpotrichiellaceae	Cladophialophora		Saprotroph	Undefined Saprotroph	Probable
OTU_1075	0	0	0	2	0	0	0	0	0	0	0	0	Fungi	Ascomycota	Dothideomycetes	Pleosporales	Lophiostomataceae	unidentified	unidentified	Pathotroph-Saprotroph	Plant Pathogen-Undefined Saprotroph	Probable
OTU_1076	0	0	0	2	0	0	0	0	0	0	0	0	Fungi	Ascomycota	Leotiomycetes	Helotiales	Hyaloscyphaceae	Gyoerffyella	unidentified	Saprotroph	Undefined Saprotroph	Probable
OTU_1077	0	0	0	2	0	0	0	0	0	0	0	0	Fungi	Ascomycota	Eurotiomycetes	Chaetothyriales	Herpotrichiellaceae	Exophiala	Exophiala_eucalyptorum	Pathotroph-Saprotroph	Animal Pathogen-Fungal Parasite-Undefined Saprotroph	Probable
OTU_1078	0	0	0	2	0	0	0	0	0	0	0	0	Fungi	Ascomycota	Leotiomycetes	Helotiales	Myxotrichaceae	Oidiodendron	unidentified	Saprotroph-Symbiotroph	Ectomycorrhizal-Undefined Saprotroph	Probable
OTU_1083	0	0	0	0	0	2	0	0	0	0	0	0	Fungi	Ascomycota	Dothideomycetes	Pleosporales	Massarinaceae			Pathotroph-Saprotroph	Plant Pathogen-Undefined Saprotroph	Probable
OTU_1093	0	0	0	0	0	0	0	2	0	0	0	0	Fungi	Basidiomycota	Wallemiomycetes	Wallemiales	Wallemiaceae	Wallemia	Wallemia_sebi	Saprotroph	Undefined Saprotroph	Probable
OTU_1099	0	0	0	0	0	0	0	0	0	0	2	0	Fungi	Ascomycota	Leotiomycetes	Helotiales	Rutstroemiaceae	unidentified	unidentified	Saprotroph	Plant Saprotroph	Probable
OTU_1101	0	0	0	0	0	0	0	0	0	0	0	2	Fungi	Basidiomycota	Exobasidiomycetes	Exobasidiales	Exobasidiaceae	Exobasidium		Pathotroph	Plant Pathogen	Probable
OTU_1108	0	0	0	2	0	0	0	0	0	0	0	0	Fungi	Ascomycota	Dothideomycetes	Dothideales	Dothideaceae	unidentified	unidentified	Pathotroph-Saprotroph-Symbiotroph	Endophyte-Plant Pathogen-Undefined Saprotroph	Possible
OTU_1109	0	0	0	2	0	0	0	0	0	0	0	0	Fungi	Basidiomycota	Agaricomycetes	Agaricales				Pathotroph-Saprotroph-Symbiotroph	Bryophyte Parasite-Dung Saprotroph-Ectomycorrhizal-Fungal Parasite-Leaf Saprotroph-Plant Parasite-Undefined Saprotroph-Wood Saprotroph	Possible
OTU_1113	0	0	0	0	2	0	0	0	0	0	0	0	Fungi	Ascomycota	Eurotiomycetes	Chaetothyriales	Herpotrichiellaceae	Exophiala	Exophiala_moniliae	Pathotroph-Saprotroph	Animal Pathogen-Fungal Parasite-Undefined Saprotroph	Probable
OTU_1118	0	0	0	0	0	0	2	0	0	0	0	0	Fungi	Ascomycota	Sordariomycetes	Hypocreales	Cordycipitaceae	Beauveria		Pathotroph	Animal Pathogen	Probable
OTU_1119	0	0	0	0	0	0	0	2	0	0	0	0	Fungi	Basidiomycota	Agaricomycetes	Amylocorticiales	Amylocorticiaceae	Plicaturopsis	Plicaturopsis_crispa	Saprotroph	Undefined Saprotroph	Probable
OTU_1120	0	0	0	0	0	0	0	2	0	0	0	0	Fungi	Ascomycota	Sordariomycetes	Hypocreales	Cordycipitaceae	Lecanicillium	Lecanicillium_muscarium	Pathotroph	Animal Pathogen	Probable
OTU_1121	0	0	0	0	0	0	0	2	0	0	0	0	Fungi	Basidiomycota	Agaricostilbomycetes	Agaricostilbales	Kondoaceae	Bensingtonia		Saprotroph	Undefined Saprotroph	Highly Probable
OTU_1124	0	0	0	0	0	0	0	0	0	2	0	0	Fungi	Basidiomycota	Agaricomycetes	Agaricales				Pathotroph-Saprotroph-Symbiotroph	Bryophyte Parasite-Dung Saprotroph-Ectomycorrhizal-Fungal Parasite-Leaf Saprotroph-Plant Parasite-Undefined Saprotroph-Wood Saprotroph	Possible
OTU_1129	0	0	0	0	0	0	0	0	0	0	0	2	Fungi	Basidiomycota	Exobasidiomycetes	Exobasidiales	Exobasidiaceae	Exobasidium		Pathotroph	Plant Pathogen	Probable
OTU_1134	0	2	0	0	0	0	0	0	0	0	0	0	Fungi	Basidiomycota	Agaricomycetes	Agaricales				Pathotroph-Saprotroph-Symbiotroph	Bryophyte Parasite-Dung Saprotroph-Ectomycorrhizal-Fungal Parasite-Leaf Saprotroph-Plant Parasite-Undefined Saprotroph-Wood Saprotroph	Possible
OTU_1135	0	2	0	0	0	0	0	0	0	0	0	0	Fungi	Basidiomycota	Agaricomycetes	Agaricales	Strophariaceae	Deconica	Deconica_citrispora	Pathotroph-Saprotroph-Symbiotroph	Bryophyte Parasite-Dung Saprotroph-Ectomycorrhizal-Fungal Parasite-Leaf Saprotroph-Plant Parasite-Undefined Saprotroph-Wood Saprotroph	Possible
OTU_1142	0	0	0	0	0	0	0	0	0	0	0	2	Fungi	Ascomycota	Arthoniomycetes	Lichenostigmatales	Phaeococcomycetaceae	Phaeococcomyces	unidentified	Saprotroph	Undefined Saprotroph	Probable
OTU_1145	0	0	0	0	0	0	0	0	0	0	0	2	Fungi	Mortierellomycota	Mortierellomycetes	Mortierellales	Mortierellaceae	Mortierella	Mortierella_beljakovae	Saprotroph-Symbiotroph	Endophyte-Litter Saprotroph-Soil Saprotroph-Undefined Saprotroph	Probable
OTU_755	0	0	0	0	0	0	0	0	0	0	0	2	Fungi	Ascomycota	Leotiomycetes	Helotiales	Leotiaceae	Pezoloma	Pezoloma_ericae	Pathotroph-Symbiotroph	Bryophyte Parasite-Ectomycorrhizal-Ericoid Mycorrhizal	Probable
OTU_800	0	0	0	0	0	0	0	0	0	0	2	0	Fungi	Ascomycota	Eurotiomycetes	Chaetothyriales	Herpotrichiellaceae	unidentified	unidentified	Pathotroph-Saprotroph	Animal Pathogen-Fungal Parasite-Undefined Saprotroph	Probable
OTU_862	2	0	0	0	0	0	0	0	0	0	0	0	Fungi	Ascomycota	Dothideomycetes	Capnodiales	Teratosphaeriaceae	Devriesia	Devriesia_staurophora	Pathotroph	Plant Pathogen	Probable
OTU_872	0	0	0	0	0	2	0	0	0	0	0	0	Fungi	Basidiomycota	Agaricomycetes	Cantharellales	Ceratobasidiaceae	Ceratobasidium	unidentified	Pathotroph-Saprotroph-Symbiotroph	Endomycorrhizal-Plant Pathogen-Undefined Saprotroph	Possible
OTU_890	2	0	0	0	0	0	0	0	0	0	0	0	Fungi	Kickxellomycota	Kickxellomycetes	Kickxellales	Kickxellaceae	Ramicandelaber		Saprotroph	Undefined Saprotroph	Probable
OTU_892	2	0	0	0	0	0	0	0	0	0	0	0	Fungi	Basidiomycota	Microbotryomycetes	Sporidiobolales	Sporidiobolaceae	Sporobolomyces	Sporobolomyces_johnsonii	Pathotroph-Saprotroph	Animal Pathogen-Undefined Saprotroph	Probable
OTU_899	0	0	0	2	0	0	0	0	0	0	0	0	Fungi	Ascomycota	Leotiomycetes	Helotiales	Hyaloscyphaceae	Phialea	unidentified	Saprotroph	Plant Saprotroph-Wood Saprotroph	Probable
OTU_909	0	0	0	0	0	0	0	0	2	0	0	0	Fungi	Ascomycota	Dothideomycetes	Pleosporales	Didymosphaeriaceae			Pathotroph-Saprotroph-Symbiotroph	Endophyte-Lichen Parasite-Plant Pathogen-Undefined Saprotroph	Probable
OTU_932	0	0	0	2	0	0	0	0	0	0	0	0	Fungi	Basidiomycota	Agaricomycetes	Agaricales	Agaricaceae	Agaricus		Saprotroph	Undefined Saprotroph	Probable
OTU_936	0	0	0	0	0	2	0	0	0	0	0	0	Fungi	Ascomycota	Sordariomycetes	Coniochaetales	Coniochaetaceae	Coniochaeta		Pathotroph-Saprotroph-Symbiotroph	Animal Pathogen-Dung Saprotroph-Endophyte-Lichen Parasite-Plant Pathogen-Undefined Saprotroph	Possible
OTU_944	0	0	0	0	0	0	0	2	0	0	0	0	Fungi	Ascomycota	Dothideomycetes	Capnodiales	Teratosphaeriaceae	Camarosporula	Camarosporula_persooniae	Symbiotroph	Epiphyte	Probable
OTU_948	0	0	0	0	0	0	0	0	0	2	0	0	Fungi	Ascomycota	Eurotiomycetes	Chaetothyriales	Herpotrichiellaceae	unidentified	unidentified	Pathotroph-Saprotroph	Animal Pathogen-Fungal Parasite-Undefined Saprotroph	Probable
OTU_951	0	0	0	0	0	0	0	0	0	0	0	2	Fungi	Basidiomycota	Agaricomycetes	Agaricales	Strophariaceae	Hypholoma		Pathotroph-Saprotroph-Symbiotroph	Bryophyte Parasite-Dung Saprotroph-Ectomycorrhizal-Fungal Parasite-Leaf Saprotroph-Plant Parasite-Undefined Saprotroph-Wood Saprotroph	Possible
OTU_964	0	0	0	0	2	0	0	0	0	0	0	0	Fungi	Basidiomycota	Agaricomycetes	Agaricales	Strophariaceae	Pholiota		Pathotroph-Saprotroph-Symbiotroph	Bryophyte Parasite-Dung Saprotroph-Ectomycorrhizal-Fungal Parasite-Leaf Saprotroph-Plant Parasite-Undefined Saprotroph-Wood Saprotroph	Possible
OTU_966	0	0	0	0	2	0	0	0	0	0	0	0	Fungi	Basidiomycota	Agaricomycetes	Agaricales	Strophariaceae	Hypholoma	Hypholoma_fasciculare	Pathotroph-Saprotroph-Symbiotroph	Bryophyte Parasite-Dung Saprotroph-Ectomycorrhizal-Fungal Parasite-Leaf Saprotroph-Plant Parasite-Undefined Saprotroph-Wood Saprotroph	Possible
OTU_971	0	0	0	0	0	2	0	0	0	0	0	0	Fungi	Ascomycota	Eurotiomycetes	Chaetothyriales	Herpotrichiellaceae	Capronia	unidentified	Symbiotroph	Endophyte	Highly Probable
OTU_972	0	0	0	0	0	2	0	0	0	0	0	0	Fungi	Ascomycota	Dothideomycetes	Pleosporales	Phaeosphaeriaceae	Phaeosphaeria	Phaeosphaeria_caricis	Saprotroph	Undefined Saprotroph	Probable
OTU_974	0	0	0	0	0	2	0	0	0	0	0	0	Fungi	Ascomycota	Dothideomycetes	Pleosporales	Phaeosphaeriaceae	Phaeosphaeria	unidentified	Saprotroph	Undefined Saprotroph	Probable
OTU_983	0	0	0	0	0	0	0	0	0	0	2	0	Fungi	Ascomycota	Eurotiomycetes	Chaetothyriales	Herpotrichiellaceae	unidentified	unidentified	Pathotroph-Saprotroph	Animal Pathogen-Fungal Parasite-Undefined Saprotroph	Probable
OTU_985	0	0	0	0	0	0	0	0	0	0	0	2	Fungi	Basidiomycota	Exobasidiomycetes	Exobasidiales	Exobasidiaceae	Exobasidium	Exobasidium_pentasporium	Pathotroph	Plant Pathogen	Probable
OTU_991	0	0	0	0	0	0	0	0	0	0	0	2	Fungi	Ascomycota	Eurotiomycetes	Chaetothyriales	Herpotrichiellaceae	Exophiala	Exophiala_nigra	Pathotroph-Saprotroph	Animal Pathogen-Fungal Parasite-Undefined Saprotroph	Probable
OTU_992	0	0	0	0	0	0	0	0	0	0	0	2	Fungi	Ascomycota	Leotiomycetes	Helotiales	Helotiaceae	Fontanospora	unidentified	Saprotroph	Undefined Saprotroph	Probable
OTU_1007	0	0	0	0	1	0	0	0	0	0	0	0	Fungi	Mortierellomycota	Mortierellomycetes	Mortierellales	Mortierellaceae	Mortierella		Saprotroph-Symbiotroph	Endophyte-Litter Saprotroph-Soil Saprotroph-Undefined Saprotroph	Probable
OTU_1025	0	0	0	0	0	0	0	0	1	0	0	0	Fungi	Ascomycota	Eurotiomycetes	Chaetothyriales	Chaetothyriaceae	Camptophora	Camptophora_hylomeconis	Pathotroph-Symbiotroph	Epiphyte-Plant Pathogen	Possible
OTU_1032	0	0	0	0	0	0	0	0	0	0	0	1	Fungi	Ascomycota	Leotiomycetes	Helotiales	Helotiales_fam_Incertae_sedis	Chalara	Chalara_microspora	Pathotroph-Saprotroph-Symbiotroph	Endophyte-Plant Pathogen-Wood Saprotroph	Probable
OTU_1035	0	0	0	0	0	0	0	0	0	0	0	1	Fungi	Ascomycota	Dothideomycetes	Pleosporales	Pleosporaceae	Alternaria		Pathotroph-Saprotroph-Symbiotroph	Animal Pathogen-Endophyte-Plant Pathogen-Wood Saprotroph	Possible
OTU_1048	0	0	0	0	1	0	0	0	0	0	0	0	Fungi	Basidiomycota	Agaricomycetes	Polyporales	Podoscyphaceae	Hypochnicium	Hypochnicium_aotearoae	Saprotroph	Undefined Saprotroph	Probable
OTU_1055	0	0	0	0	0	0	0	0	0	1	0	0	Fungi	Chytridiomycota	Chytridiomycetes	Chytridiales	Chytridiaceae	Dendrochytridium	Dendrochytridium_crassum	Pathotroph-Saprotroph	Algal Parasite-Fungal Parasite-Undefined Saprotroph	Probable
OTU_1057	0	0	0	0	0	0	0	0	0	0	1	0	Fungi	Ascomycota	Leotiomycetes	Helotiales	Leotiaceae	Neobulgaria	unidentified	Saprotroph	Undefined Saprotroph	Probable
OTU_1060	0	0	0	0	0	0	0	0	0	0	0	1	Fungi	Zoopagomycota	Zoopagomycetes	Zoopagales	Piptocephalidaceae	Syncephalis	unidentified	Pathotroph	Fungal Parasite	Probable
OTU_1063	0	0	0	0	0	0	0	0	0	0	0	1	Fungi	Ascomycota	Lecanoromycetes	Candelariales	Candelariaceae			Symbiotroph	Lichenized	Highly Probable
OTU_1064	0	0	0	0	0	0	0	0	0	0	0	1	Fungi	Ascomycota	Leotiomycetes	Helotiales	Loramycetaceae	Loramyces	Loramyces_macrosporus	Saprotroph	Undefined Saprotroph	Probable
OTU_1065	0	0	0	0	0	0	0	0	0	0	0	1	Fungi	Basidiomycota	Agaricomycetes	Corticiales	Corticiaceae	Limonomyces	Limonomyces_culmigenus	Pathotroph-Saprotroph	Lichen Parasite-Plant Pathogen-Wood Saprotroph	Possible
OTU_1066	1	0	0	0	0	0	0	0	0	0	0	0	Fungi	Ascomycota	Eurotiomycetes	Chaetothyriales	Trichomeriaceae	Knufia		Symbiotroph	Epiphyte	Probable
OTU_1079	0	0	0	0	1	0	0	0	0	0	0	0	Fungi	Basidiomycota	Agaricomycetes	Agaricales	Entolomataceae	Entoloma		Pathotroph-Saprotroph-Symbiotroph	Bryophyte Parasite-Dung Saprotroph-Ectomycorrhizal-Fungal Parasite-Leaf Saprotroph-Plant Parasite-Undefined Saprotroph-Wood Saprotroph	Possible
OTU_1080	0	0	0	0	1	0	0	0	0	0	0	0	Fungi	Mortierellomycota	Mortierellomycetes	Mortierellales	Mortierellaceae	Mortierella	Mortierella_gemmifera	Saprotroph-Symbiotroph	Endophyte-Litter Saprotroph-Soil Saprotroph-Undefined Saprotroph	Probable
OTU_1081	0	0	0	0	1	0	0	0	0	0	0	0	Fungi	Ascomycota	Leotiomycetes	Helotiales	Helotiales_fam_Incertae_sedis	Spirosphaera	Spirosphaera_carici-graminis	Saprotroph	Undefined Saprotroph	Probable
OTU_1082	0	0	0	0	1	0	0	0	0	0	0	0	Fungi	Ascomycota	Sordariomycetes	Xylariales	Xylariaceae			Pathotroph-Saprotroph-Symbiotroph	Dung Saprotroph-Endophyte-Plant Pathogen-Undefined Saprotroph	Probable
OTU_1092	0	0	0	0	0	0	0	1	0	0	0	0	Fungi	Basidiomycota	Agaricomycetes	Agaricales	Clavariaceae	unidentified	unidentified	Pathotroph-Saprotroph-Symbiotroph	Bryophyte Parasite-Dung Saprotroph-Ectomycorrhizal-Fungal Parasite-Leaf Saprotroph-Plant Parasite-Undefined Saprotroph-Wood Saprotroph	Possible
OTU_1104	1	0	0	0	0	0	0	0	0	0	0	0	Fungi	Mortierellomycota	Mortierellomycetes	Mortierellales	Mortierellaceae	Mortierella		Saprotroph-Symbiotroph	Endophyte-Litter Saprotroph-Soil Saprotroph-Undefined Saprotroph	Probable
OTU_1106	0	0	1	0	0	0	0	0	0	0	0	0	Fungi	Ascomycota	Dothideomycetes	Pleosporales	Massarinaceae	Stagonospora	Stagonospora_pseudovitensis	Pathotroph-Saprotroph	Plant Pathogen-Undefined Saprotroph	Probable
OTU_1114	0	0	0	0	0	1	0	0	0	0	0	0	Fungi	Mortierellomycota	Mortierellomycetes	Mortierellales	Mortierellaceae	Mortierella	unidentified	Saprotroph-Symbiotroph	Endophyte-Litter Saprotroph-Soil Saprotroph-Undefined Saprotroph	Probable
OTU_1115	0	0	0	0	0	1	0	0	0	0	0	0	Fungi	Basidiomycota	Cystobasidiomycetes	Erythrobasidiales	Erythrobasidiales_fam_Incertae_sedis	Sakaguchia	Sakaguchia_dacryoidea	Saprotroph	Undefined Saprotroph	Probable
OTU_1116	0	0	0	0	0	0	1	0	0	0	0	0	Fungi	Ascomycota	Leotiomycetes	Helotiales	Helotiaceae	unidentified	unidentified	Saprotroph-Symbiotroph	Ectomycorrhizal-Fungal Parasite-Plant Pathogen-Wood Saprotroph	Probable
OTU_1122	0	0	0	0	0	0	0	0	0	1	0	0	Fungi	Mucoromycota	Umbelopsidomycetes	Umbelopsidales	Umbelopsidaceae	Umbelopsis		Saprotroph	Undefined Saprotroph	Probable
OTU_1126	0	0	0	0	0	0	0	0	0	0	1	0	Fungi	Ascomycota	Dothideomycetes	Capnodiales	Mycosphaerellaceae			Pathotroph-Saprotroph	Plant Pathogen-Undefined Saprotroph	Probable
OTU_1133	1	0	0	0	0	0	0	0	0	0	0	0	Fungi	Ascomycota	Sordariomycetes	Hypocreales	Nectriaceae	Ilyonectria	Ilyonectria_mors-panacis	Pathotroph	Plant Pathogen	Probable
OTU_1137	0	0	1	0	0	0	0	0	0	0	0	0	Fungi	Ascomycota	Eurotiomycetes	Chaetothyriales	Herpotrichiellaceae			Pathotroph-Saprotroph	Animal Pathogen-Fungal Parasite-Undefined Saprotroph	Probable
OTU_1141	0	0	0	0	0	0	0	0	0	0	1	0	Fungi	Basidiomycota	Agaricomycetes	Polyporales	Fomitopsidaceae	Piptoporus	Piptoporus_betulinus	Pathotroph-Saprotroph	Plant Pathogen-Wood Saprotroph	Probable
OTU_1144	0	0	0	0	0	0	0	0	0	0	0	1	Fungi	Glomeromycota	Glomeromycetes	Diversisporales	Acaulosporaceae	Acaulospora	Acaulospora_tortuosa	Symbiotroph	Arbuscular Mycorrhizal	Highly Probable
OTU_1146	1	0	0	0	0	0	0	0	0	0	0	0	Fungi	Mortierellomycota	Mortierellomycetes	Mortierellales	Mortierellaceae	Mortierella		Saprotroph-Symbiotroph	Endophyte-Litter Saprotroph-Soil Saprotroph-Undefined Saprotroph	Probable
OTU_824	0	0	0	1	0	0	0	0	0	0	0	0	Fungi	Basidiomycota	Agaricomycetes	Polyporales	Ganodermataceae	Ganoderma	Ganoderma_australe	Pathotroph-Saprotroph	Plant Pathogen-Wood Saprotroph	Highly Probable
OTU_861	1	0	0	0	0	0	0	0	0	0	0	0	Fungi	Ascomycota	Leotiomycetes	Helotiales	Helotiaceae	Calyptrozyma	unidentified	Saprotroph	Undefined Saprotroph	Probable
OTU_877	0	0	0	0	0	0	1	0	0	0	0	0	Fungi	Ascomycota	Eurotiomycetes	Chaetothyriales	Herpotrichiellaceae			Pathotroph-Saprotroph	Animal Pathogen-Fungal Parasite-Undefined Saprotroph	Probable
OTU_902	0	0	0	0	1	0	0	0	0	0	0	0	Fungi	Ascomycota	Sordariomycetes	Hypocreales	Nectriaceae	Fusicolla	unidentified	Pathotroph-Saprotroph-Symbiotroph	Animal Pathogen-Endophyte-Fungal Parasite-Lichen Parasite-Plant Pathogen-Wood Saprotroph	Possible
OTU_916	0	0	0	0	0	0	0	0	0	0	1	0	Fungi	Ascomycota	Leotiomycetes	Helotiales	Leotiaceae	Pezoloma	Pezoloma_ericae	Pathotroph-Symbiotroph	Bryophyte Parasite-Ectomycorrhizal-Ericoid Mycorrhizal	Probable
OTU_918	0	0	0	0	0	0	0	0	0	0	1	0	Fungi	Ascomycota	Eurotiomycetes	Chaetothyriales	Herpotrichiellaceae	Cladophialophora	Cladophialophora_potulentorum	Saprotroph	Undefined Saprotroph	Probable
OTU_925	1	0	0	0	0	0	0	0	0	0	0	0	Fungi	Basidiomycota	Agaricomycetes	Agaricales	Tricholomataceae	Mycena	Mycena_metata	Pathotroph-Saprotroph-Symbiotroph	Bryophyte Parasite-Dung Saprotroph-Ectomycorrhizal-Fungal Parasite-Leaf Saprotroph-Plant Parasite-Undefined Saprotroph-Wood Saprotroph	Possible
OTU_928	0	0	0	1	0	0	0	0	0	0	0	0	Fungi	Ascomycota	Dothideomycetes	Pleosporales	Pleosporaceae	Alternaria		Pathotroph-Saprotroph-Symbiotroph	Animal Pathogen-Endophyte-Plant Pathogen-Wood Saprotroph	Possible
OTU_929	0	0	0	1	0	0	0	0	0	0	0	0	Fungi	Basidiomycota	Agaricomycetes	Agaricales	Strophariaceae	Pholiota		Pathotroph-Saprotroph-Symbiotroph	Bryophyte Parasite-Dung Saprotroph-Ectomycorrhizal-Fungal Parasite-Leaf Saprotroph-Plant Parasite-Undefined Saprotroph-Wood Saprotroph	Possible
OTU_946	0	0	0	0	0	0	0	0	1	0	0	0	Fungi	Basidiomycota	Agaricomycetes	Agaricales	Strophariaceae	Deconica	Deconica_phyllogena	Pathotroph-Saprotroph-Symbiotroph	Bryophyte Parasite-Dung Saprotroph-Ectomycorrhizal-Fungal Parasite-Leaf Saprotroph-Plant Parasite-Undefined Saprotroph-Wood Saprotroph	Possible
OTU_961	0	0	0	1	0	0	0	0	0	0	0	0	Fungi	Basidiomycota	Agaricomycetes	Agaricales	Lycoperdaceae	Holocotylon	Holocotylon_brandegeeanum	Pathotroph-Saprotroph-Symbiotroph	Bryophyte Parasite-Dung Saprotroph-Ectomycorrhizal-Fungal Parasite-Leaf Saprotroph-Plant Parasite-Undefined Saprotroph-Wood Saprotroph	Possible
OTU_962	0	0	0	0	1	0	0	0	0	0	0	0	Fungi	Basidiomycota	Microbotryomycetes	Leucosporidiales	Leucosporidiaceae	Leucosporidium	Leucosporidium_drummii	Saprotroph	Soil Saprotroph-Undefined Saprotroph	Probable
OTU_965	0	0	0	0	1	0	0	0	0	0	0	0	Fungi	Ascomycota	Eurotiomycetes	Eurotiales	Trichocomaceae	Talaromyces	Talaromyces_hachijoensis	Saprotroph	Undefined Saprotroph	Probable
OTU_969	0	0	0	0	0	1	0	0	0	0	0	0	Fungi	Basidiomycota	Agaricomycetes	Sebacinales	Serendipitaceae	Serendipita	unidentified	Symbiotroph	Orchid Mycorrhizal	Highly Probable
OTU_986	0	0	0	0	0	0	0	0	0	0	0	1	Fungi	Ascomycota	Eurotiomycetes	Chaetothyriales	Herpotrichiellaceae	Exophiala	unidentified	Pathotroph-Saprotroph	Animal Pathogen-Fungal Parasite-Undefined Saprotroph	Probable
OTU_998	0	0	0	1	0	0	0	0	0	0	0	0	Fungi	Basidiomycota	Agaricomycetes	Boletales	Serpulaceae	Serpula	Serpula_himantioides	Saprotroph	Wood Saprotroph	Probable

## Sheet: meta data
Sample_ID	Sample details	Peat	Soil Depth (cm)
sample1	WPSBG01_10f	Intact bog	10
sample2	WPSBG01_30f	Intact bog	30
sample3	WPSBG01_60f	Intact bog	60
sample4	WPSBG02_10f	Intact bog	10
sample5	WPSBG02_30f	Intact bog	30
sample6	WPSBG02_60f	Intact bog	60
sample7	WPSBG03_10f	Intact bog	10
sample8	WPSBG03_30f	Intact bog	30
sample9	WPSBG03_60f	Intact bog	60
sample10	WPSBG04_10f	Dried peat	10
sample11	WPSBG06_10f	Dried peat	10
Note: rarefied data is presented.
