# Supplementary material for: Degradation Reduces Microbial Richness and Alters Microbial Functions in an Australian Peatland
Source: Microb Ecol. 2022 Jul 22;85(3):875–91. doi: 10.1007/s00248-022-02071-z (PMC10156627; doi:10.1007/s00248-022-02071-z)
Supplement: Supplementary file 4 — Supplementary file4 (XLSX 524 KB) [file 248_2022_2071_MOESM4_ESM.xlsx]

## Sheet: prokaryote Phyla
Phylum	WPSBG01_10	WPSBG01_30	WPSBG01_60	WPSBG02_10	WPSBG02_30	WPSBG02_60	WPSBG03_10	WPSBG03_30	WPSBG03_60	WPSBG04_10	WPSBG06_10
Parvarchaeota	0	0	0.0437651	0	0	0	0	0	0.258424	0	0
Parvarchaeota	0	0	0	0	0	0.0077025	0	0.0616745	0.201894	0	0
Parvarchaeota	0	0	0	0	0	0.134537	0.00219031	0.0627858	0	0	0.0341134
Parvarchaeota	0	0	0.148802	0	0	0.0949975	0	0	0	0	0
Parvarchaeota	0	0	0.129276	0	0	0.029783	0	0	0	0	0
Parvarchaeota	0	0	0.144762	0	0	0	0	0	0	0	0
Parvarchaeota	0	0.00926441	0.0700242	0	0	0.0446745	0	0	0	0	0
Parvarchaeota	0	0	0	0	0	0.063674	0	0	0.0355333	0	0
Parvarchaeota	0	0	0	0	0	0.08216	0	0	0	0	0
Parvarchaeota	0	0	0.00740641	0	0	0.0682955	0	0.00611189	0	0	0
Parvarchaeota	0	0	0	0	0	0.0775385	0	0	0	0	0
Parvarchaeota	0	0	0.0410719	0	0	0.0415935	0	0	0	0	0
Parvarchaeota	0	0	0.0807972	0	0	0	0	0	0	0	0
Parvarchaeota	0	0	0	0	0	0.0611065	0	0	0	0	0
Parvarchaeota	0	0	0	0	0	0	0	0	0.0640677	0	0
Parvarchaeota	0	0	0.0121196	0	0	0.0220805	0	0.0288926	0	0	0
Parvarchaeota	0	0	0	0	0	0.0549445	0	0	0	0	0
Parvarchaeota	0	0	0	0	0	0.0508365	0	0	0	0	0
Parvarchaeota	0	0	0	0	0	0.048269	0	0	0	0	0
Parvarchaeota	0	0	0	0	0	0.0477555	0	0	0	0	0
Parvarchaeota	0	0	0.00942634	0	0	0.0374855	0	0	0	0	0
Parvarchaeota	0	0	0.00471317	0	0	0.0118105	0	0.01778	0.00861415	0	0
Parvarchaeota	0	0	0	0	0	0.040053	0	0	0	0	0
Parvarchaeota	0	0	0	0	0	0.0395395	0	0	0	0	0
Parvarchaeota	0	0	0	0	0	0	0	0	0.0409172	0	0
Parvarchaeota	0	0	0.00807972	0	0	0	0	0.0205582	0.0134596	0	0
Parvarchaeota	0	0	0.030299	0	0	0.013351	0	0	0	0	0
Parvarchaeota	0	0.00154407	0.0168328	0	0	0.0179725	0	0.00277813	0	0	0
Parvarchaeota	0	0	0.0430918	0	0	0	0	0	0	0	0
Parvarchaeota	0	0	0.028279	0	0	0.0107835	0	0	0	0	0
Parvarchaeota	0	0	0.00740641	0	0	0.026702	0	0	0	0	0
Parvarchaeota	0	0	0	0	0	0	0	0.0233363	0.00861415	0	0
Parvarchaeota	0	0	0.0208726	0	0	0.011297	0	0	0	0	0
Parvarchaeota	0	0	0.00942634	0	0	0.0128375	0	0.00722315	0	0	0
Parvarchaeota	0	0	0	0	0	0.026702	0	0	0	0	0
Parvarchaeota	0	0	0.0141395	0	0	0	0	0	0.0161515	0	0
Parvarchaeota	0	0	0	0	0	0	0	0	0.0274576	0	0
Parvarchaeota	0	0	0.0336655	0	0	0	0	0	0	0	0
Parvarchaeota	0	0	0	0	0	0.0251615	0	0	0	0	0
Parvarchaeota	0	0	0.00336655	0	0	0.0087295	0	0.0111125	0.00269192	0	0
Parvarchaeota	0	0	0	0	0.0274939	0	0	0	0	0	0
Parvarchaeota	0	0	0	0	0	0.0220805	0	0	0	0	0
Parvarchaeota	0	0	0	0	0	0.016432	0	0	0.00592222	0	0
Parvarchaeota	0	0	0	0	0	0.021567	0	0	0	0	0
Parvarchaeota	0	0	0.0276057	0	0	0	0	0	0	0	0
Parvarchaeota	0	0	0	0	0	0.02054	0	0	0	0	0
Parvarchaeota	0	0	0	0	0	0	0	0.0222251	0	0	0
Parvarchaeota	0	0	0	0	0	0	0	0.0216694	0	0	0
Parvarchaeota	0	0	0	0	0	0.0189995	0	0	0	0	0
Parvarchaeota	0	0	0	0	0	0.0189995	0	0	0	0	0
Parvarchaeota	0	0	0	0	0	0.0189995	0	0	0	0	0
Parvarchaeota	0	0	0	0	0	0	0	0	0.0199202	0	0
Parvarchaeota	0	0	0	0	0	0	0	0	0	0	0.0252439
Parvarchaeota	0	0	0	0	0	0.018486	0	0	0	0	0
Parvarchaeota	0	0	0	0	0	0.006162	0	0	0.0129212	0	0
Parvarchaeota	0	0	0	0	0	0.017459	0	0	0	0	0
Parvarchaeota	0	0	0	0	0	0	0	0.0183357	0	0	0
Parvarchaeota	0	0	0.0134662	0	0	0.006162	0	0	0	0	0
Parvarchaeota	0	0	0	0	0	0.015405	0	0	0	0	0
Parvarchaeota	0	0	0	0	0	0	0	0.0166688	0	0	0
Parvarchaeota	0	0	0	0	0	0.0148915	0	0	0	0	0
Parvarchaeota	0	0	0	0	0	0.0148915	0	0	0	0	0
Parvarchaeota	0	0	0	0	0	0	0	0.0161132	0	0	0
Parvarchaeota	0	0	0	0	0	0	0	0.0155575	0	0	0
Parvarchaeota	0	0	0	0	0	0.0138645	0	0	0	0	0
Parvarchaeota	0	0	0	0	0	0.0138645	0	0	0	0	0
Parvarchaeota	0	0	0	0	0	0	0	0	0.0145364	0	0
Parvarchaeota	0	0	0	0	0	0.013351	0	0	0	0	0
Parvarchaeota	0	0	0.010773	0	0	0.0046215	0	0	0	0	0
Parvarchaeota	0	0	0	0	0	0.009243	0	0	0.00376869	0	0
Parvarchaeota	0	0	0.0161594	0	0	0	0	0	0	0	0
Parvarchaeota	0	0	0.0161594	0	0	0	0	0	0	0	0
Parvarchaeota	0	0	0	0	0.0143446	0	0	0	0	0	0
Parvarchaeota	0	0	0	0	0	0.012324	0	0	0	0	0
Parvarchaeota	0	0	0.0154861	0	0	0	0	0	0	0	0
Parvarchaeota	0	0	0	0	0	0	0	0.0127794	0	0	0
Parvarchaeota	0	0.0113232	0	0	0	0	0	0	0	0	0
Parvarchaeota	0	0	0.0141395	0	0	0	0	0	0	0	0
Parvarchaeota	0	0	0.00269324	0	0	0	0	0.00944565	0	0	0
Parvarchaeota	0	0	0	0	0	0.0107835	0	0	0	0	0
Parvarchaeota	0	0	0.0134662	0	0	0	0	0	0	0	0
Parvarchaeota	0	0	0	0	0	0.01027	0	0	0	0	0
Parvarchaeota	0	0	0	0	0	0	0	0.0111125	0	0	0
Parvarchaeota	0	0	0.0127929	0	0	0	0	0	0	0	0
Parvarchaeota	0	0	0.0127929	0	0	0	0	0	0	0	0
Parvarchaeota	0	0	0	0	0	0.0097565	0	0	0	0	0
Parvarchaeota	0	0	0	0	0	0.009243	0	0	0	0	0
Parvarchaeota	0	0	0	0	0	0.0087295	0	0	0	0	0
Parvarchaeota	0	0	0	0	0	0	0.00930879	0	0	0	0
Parvarchaeota	0	0	0	0	0	0	0	0.00944565	0	0	0
Parvarchaeota	0	0	0.010773	0	0	0	0	0	0	0	0
Parvarchaeota	0	0	0	0	0	0.008216	0	0	0	0	0
Parvarchaeota	0	0	0	0	0	0	0	0.00889002	0	0	0
Parvarchaeota	0	0	0	0	0	0.0077025	0	0	0	0	0
Parvarchaeota	0	0	0	0	0	0.0077025	0	0	0	0	0
Parvarchaeota	0	0	0	0	0	0.0077025	0	0	0	0	0
Parvarchaeota	0	0	0	0	0	0	0	0	0.00807576	0	0
Parvarchaeota	0	0	0	0	0	0	0	0	0.00807576	0	0
Parvarchaeota	0	0.00308814	0	0	0	0.004108	0	0	0	0	0
Parvarchaeota	0	0.00102938	0	0	0	0.0046215	0	0.00166688	0	0	0
Parvarchaeota	0	0	0	0	0.0083677	0	0	0	0	0	0
Parvarchaeota	0	0	0	0	0	0.007189	0	0	0	0	0
Parvarchaeota	0	0	0	0	0	0.007189	0	0	0	0	0
Parvarchaeota	0	0	0.00875303	0	0	0	0	0	0	0	0
Parvarchaeota	0	0	0	0	0	0.0066755	0	0	0	0	0
Parvarchaeota	0	0	0	0	0	0	0	0.00722315	0	0	0
Parvarchaeota	0	0.00617627	0	0	0	0	0	0	0	0	0
Parvarchaeota	0	0	0.00807972	0	0	0	0	0	0	0	0
Parvarchaeota	0	0	0	0	0	0.006162	0	0	0	0	0
Parvarchaeota	0	0.00154407	0	0	0.00478154	0	0	0	0	0	0
Parvarchaeota	0	0	0.00740641	0	0	0	0	0	0	0	0
Parvarchaeota	0	0	0	0	0	0.0056485	0	0	0	0	0
Parvarchaeota	0	0	0	0	0	0.0056485	0	0	0	0	0
Parvarchaeota	0	0	0	0	0	0.0056485	0	0	0	0	0
Parvarchaeota	0	0	0	0	0	0.0056485	0	0	0	0	0
Parvarchaeota	0	0	0	0	0	0	0	0.00611189	0	0	0
Parvarchaeota	0	0	0	0	0	0	0	0	0.00592222	0	0
Parvarchaeota	0	0	0	0	0	0.005135	0	0	0	0	0
Parvarchaeota	0	0	0	0	0	0.005135	0	0	0	0	0
Parvarchaeota	0	0	0	0	0	0.005135	0	0	0	0	0
Parvarchaeota	0	0	0	0	0	0	0	0.00555627	0	0	0
Parvarchaeota	0	0	0	0	0	0	0	0	0.00538384	0	0
Parvarchaeota	0	0	0	0	0	0	0	0	0.00538384	0	0
Parvarchaeota	0	0	0	0	0	0	0	0.00500064	0	0	0
Parvarchaeota	0	0	0	0	0	0	0	0.00500064	0	0	0
Parvarchaeota	0	0	0	0	0	0	0	0	0.00484546	0	0
Parvarchaeota	0	0.00411751	0	0	0	0	0	0	0	0	0
Parvarchaeota	0	0.00411751	0	0	0	0	0	0	0	0	0
Parvarchaeota	0	0.00411751	0	0	0	0	0	0	0	0	0
Parvarchaeota	0	0	0.00538648	0	0	0	0	0	0	0	0
Parvarchaeota	0	0	0.00538648	0	0	0	0	0	0	0	0
Parvarchaeota	0	0	0	0	0.00478154	0	0	0	0	0	0
Parvarchaeota	0	0	0	0	0	0.004108	0	0	0	0	0
Parvarchaeota	0	0	0	0	0	0.004108	0	0	0	0	0
Parvarchaeota	0	0	0	0	0	0.004108	0	0	0	0	0
Parvarchaeota	0	0	0	0	0	0	0	0.00444501	0	0	0
Parvarchaeota	0	0	0	0	0	0	0	0	0.00430707	0	0
Parvarchaeota	0	0	0.00471317	0	0	0	0	0	0	0	0
Parvarchaeota	0	0	0	0.00418811	0	0	0	0	0	0	0
Parvarchaeota	0	0	0	0	0.00418385	0	0	0	0	0	0
Parvarchaeota	0	0	0	0	0	0.0035945	0	0	0	0	0
Parvarchaeota	0	0	0	0	0	0.0035945	0	0	0	0	0
Parvarchaeota	0	0	0	0	0	0.0035945	0	0	0	0	0
Parvarchaeota	0	0	0	0	0	0	0	0.00388939	0	0	0
Parvarchaeota	0	0	0	0	0	0	0	0	0.00376869	0	0
Parvarchaeota	0	0	0	0	0.00358616	0	0	0	0	0	0
Parvarchaeota	0	0	0	0	0	0.003081	0	0	0	0	0
Parvarchaeota	0	0	0	0	0	0	0	0.00333376	0	0	0
Parvarchaeota	0	0	0	0	0	0	0	0	0	0	0.00409361
Parvarchaeota	0	0	0	0	0.00298847	0	0	0	0	0	0
Parvarchaeota	0	0	0	0	0.00298847	0	0	0	0	0	0
Parvarchaeota	0	0	0	0	0	0.0025675	0	0	0	0	0
Parvarchaeota	0	0	0	0	0	0	0.00273788	0	0	0	0
Parvarchaeota	0	0	0	0	0	0	0.00273788	0	0	0	0
Parvarchaeota	0	0	0	0	0	0	0	0	0.00269192	0	0
Parvarchaeota	0	0	0	0	0	0	0	0	0	0	0.00341134
Parvarchaeota	0	0	0	0	0	0	0	0	0	0	0.00341134
Parvarchaeota	0	0	0	0	0	0.002054	0	0	0	0	0
Parvarchaeota	0	0	0	0	0	0.002054	0	0	0	0	0
Parvarchaeota	0	0	0	0	0	0	0	0.00222251	0	0	0
Parvarchaeota	0	0	0	0	0	0	0	0.00222251	0	0	0
Parvarchaeota	0	0	0	0	0	0	0	0	0.00215354	0	0
Parvarchaeota	0	0	0	0	0	0	0	0	0	0	0.00272907
Parvarchaeota	0	0.00154407	0	0	0	0	0	0	0	0	0
Parvarchaeota	0	0	0	0	0	0	0.00164273	0	0	0	0
Parvarchaeota	0	0	0	0	0	0	0	0.00166688	0	0	0
Parvarchaeota	0	0	0	0	0	0	0	0	0.00161515	0	0
Parvarchaeota	0	0.00102938	0	0	0	0	0	0	0	0	0
Parvarchaeota	0	0	0	0	0.00119539	0	0	0	0	0	0
Parvarchaeota	0	0	0	0	0	0	0	0.00111125	0	0	0
AC1	0	0	0	0	0	0	0	0	0.0172283	0	0
AC1	0	0	0.0114463	0	0	0.005135	0	0	0.00484546	0	0
AC1	0	0	0	0	0	0.016432	0	0	0	0	0
AC1	0	0	0	0	0	0.015405	0	0	0	0	0
AC1	0	0	0.0127929	0	0	0	0	0	0	0	0
AC1	0	0	0.00605979	0	0	0.004108	0	0	0	0	0
AC1	0	0	0.0100996	0	0	0	0	0	0	0	0
AC1	0	0	0	0	0	0	0	0	0.00699899	0	0
AC1	0	0	0.00538648	0	0	0	0	0	0	0	0
AC1	0	0	0.00538648	0	0	0	0	0	0	0	0
AC1	0	0	0	0	0	0.004108	0	0	0	0	0
AC1	0	0	0.00403986	0	0	0	0	0	0	0	0
AC1	0	0	0	0	0	0.002054	0	0	0	0	0
Acidobacteria	0	0	0	0	0	0	0	0	0	2.43046	1.0002
Acidobacteria	2.83703	0.729829	0	2.28012	2.21625	0.039026	0.208627	0.0638971	0	0	0.129631
Acidobacteria	0.0214046	0.70358	0.664557	0.144789	0.135079	1.23445	0.46544	2.4092	0.364486	1.29202	0.0627686
Acidobacteria	0	0.966072	5.21209	0	0	0.293208	0.432038	0.698978	0.146979	0	0
Acidobacteria	0.591379	0.583143	0.067331	1.34319	1.97836	0.817492	0.367424	0.380049	0.111446	0	0
Acidobacteria	0	0.243963	1.1554	0.0227354	0	0.229534	0.639569	0.846775	0.221814	1.82418	0.524664
Acidobacteria	2.19856	0.118893	0	2.59004	0.230709	0	0.520745	0	0	0	0
Acidobacteria	0	0.661376	0.246431	0.0269235	0	0.26856	1.09351	1.50575	0.1599	0.0721125	0.170567
Acidobacteria	1.12955	0.308299	0	2.44047	0.39388	0.119132	0	0	0	0	0
Acidobacteria	0	0.109114	1.46176	0	0	0.81133	0	0.636192	1.08269	0	0
Acidobacteria	0.193253	0.718506	0.058578	0.297954	0.452454	0.232102	0.472011	0.127794	0	0.223015	0.826909
Acidobacteria	0.776682	0.623289	0	1.2313	0.312593	0	0.614928	0	0	0.0327177	0
Acidobacteria	0	0	0	0	0	0	0	0.363935	1.95164	0.0413979	0.196493
Acidobacteria	0	0	0	0	0	0	0	0	0	1.47897	0
Acidobacteria	0	0	0.478723	0	0	0.147888	0	1.29128	0.705822	0.141554	0.725933
Acidobacteria	0.177964	0.49719	0	0.551035	0.72799	0.486284	0.718967	0	0.013998	0	0.284506
Acidobacteria	0	0.292858	0.344735	0	0.0454247	0.696819	0.064614	0.507843	0.217507	0.217005	0.810534
Acidobacteria	0.0214046	0.616083	0	0.385904	0.971251	0.105267	0.898572	0.146685	0	0.184287	0.0607218
Acidobacteria	0	0.278962	0.257878	0	0.060367	1.3084	0.153869	0.752318	0.117906	0.117517	0
Acidobacteria	0	0.169333	0.787773	0	0.0609647	0.153023	0.0821364	1.14015	0.72305	0	0
Acidobacteria	1.37173	0.0355136	0	0.836425	0.353237	0.012324	0.188914	0.0894559	0	0.148899	0.268814
Acidobacteria	0	0.145657	0.115809	0	0	0.578714	0.0930879	1.8519	0.0721435	0	0.0375247
Acidobacteria	1.19499	0.206905	0	0.924973	0.154802	0.019513	0.444084	0	0	0.0507458	0
Acidobacteria	0.92468	0.0911	0	1.82601	0.215767	0	0	0	0	0	0
Acidobacteria	1.28795	0.144113	0	1.13378	0.346662	0	0	0	0	0	0
Acidobacteria	1.38947	0.0833797	0	1.09848	0.236686	0	0.0793985	0	0	0.0287115	0
Acidobacteria	0.190195	0.107055	0	0.527103	0.144642	0	1.30104	0	0	0.327177	0
Acidobacteria	0.768121	0.132275	0.0430918	0.623429	0.188871	0.0744575	0.161535	0.0772321	0.0909869	0.36724	0.0654977
Acidobacteria	1.58822	0.0566158	0	0.546249	0.1554	0.078052	0.064614	0	0	0	0
Acidobacteria	0	0.21514	0.0787773	0	0	0.128888	0.0388779	0.0627858	0	0.564881	0.375247
Acidobacteria	0.388341	0.209993	0	1.11104	0.218756	0	0.377828	0	0	0	0
Acidobacteria	0	0	0	0	0	0	0	0	0	0.537505	0.272225
Acidobacteria	0.0244624	0.678875	0.0383787	0	0	1.08246	0.137989	0.0227807	0	0	0
Acidobacteria	0.0379168	0.15698	0	0.665311	0.925826	0.036972	0.262289	0.0150019	0	0.0360562	0
Acidobacteria	0	0.733947	0.196607	0.104104	0.291674	0.186914	0.295691	0.120571	0	0.106166	0
Acidobacteria	0	0	0	0	0	0	0	0.328375	1.62161	0	0
Acidobacteria	0.0697179	0.201758	0.0276057	0.314706	0.35503	0.488338	0.164273	0.308373	0.048993	0	0
Acidobacteria	0	0.108085	0	0	0	0.0580255	0.469273	1.1557	0.125443	0.0240375	0
Acidobacteria	0	0	0.132642	0.0029915	0	0.065728	0.0109515	0.291704	1.32819	0	0.11121
Acidobacteria	0	0	1.39173	0	0	0.273695	0	0.0911228	0.396251	0	0
Acidobacteria	1.25125	0.0452927	0	0.545052	0.17871	0.0539175	0	0	0	0	0
Acidobacteria	0.606057	0.0622774	0	1.00874	0.327536	0	0.0416158	0	0	0	0
Acidobacteria	0	0	0	0	0	0	0	0	0	1.56511	0.441427
Acidobacteria	0.835392	0.194553	0	0.627019	0.0621601	0.101673	0	0.102235	0	0	0.0532169
Acidobacteria	0.0929573	0.435942	0.0168328	0.64796	0.574383	0.050323	0.0689946	0.0194469	0	0	0
Acidobacteria	0.735708	0.618142	0	0.406845	0.0400454	0	0	0	0	0	0
Acidobacteria	0	0.523439	0.0208726	0.0813689	0.782978	0.106294	0.242576	0	0	0	0
Acidobacteria	0.399961	0.0699977	0	0.23932	0.119539	0	0.0668043	0	0	0.805924	0.0873303
Acidobacteria	0.594437	0.0566158	0	0.98959	0.224135	0	0	0	0	0	0
Acidobacteria	0	0	0	0	0	0	0	0	0	0.23303	1.26356
Acidobacteria	0.26236	0.228522	0.0962833	0.296159	0.274939	0.166374	0	0.126683	0.285882	0	0
Acidobacteria	0.840896	0.435942	0	0.411033	0.0753093	0	0	0	0	0	0
Acidobacteria	0	0.294917	0.249798	0	0	0.028756	0.26886	0.637304	0.100678	0.0233698	0.0736849
Acidobacteria	0.480687	0.141025	0.030299	0.269834	0.205009	0.14532	0.151679	0.0583408	0.206201	0	0
Acidobacteria	0.24279	0.0854384	0	0.277013	0.145837	0.172536	0.0531149	0	0	0.108836	0.292011
Acidobacteria	0.772401	0.0519836	0.0269324	0.533086	0.208595	0	0.0317594	0.0361157	0.0166899	0.0554198	0.0211503
Acidobacteria	0.0458671	0.120952	0.028279	0.0352997	0	0	0.751822	0.112237	0.214815	0.208993	0.0552637
Acidobacteria	0	0	0	0	0	0	0	0.245587	1.23828	0	0
Acidobacteria	1.24391	0	0	0.333254	0.0830793	0	0	0	0	0	0
Acidobacteria	0.365713	0.234698	0.0363587	0.317698	0.132688	0	0.318142	0.0444501	0	0.137548	0
Acidobacteria	0	0.0241904	1.00458	0	0	0.425691	0	0.0205582	0.172283	0	0
Acidobacteria	0.514934	0.0571305	0	0.825655	0.0842747	0.0652145	0	0	0	0.0547521	0
Acidobacteria	0	0	0	0	0	0	0	0.212805	1.05308	0	0.187624
Acidobacteria	0.330854	0.161612	0.0269324	0.369152	0.274939	0.029783	0.128133	0.0805658	0.0436091	0.0380594	0.020468
Acidobacteria	0.441547	0.10757	0.0289523	0.406246	0.288088	0.146347	0.0158797	0	0.027996	0	0
Acidobacteria	0.410357	0	0.0249125	0.76403	0.155998	0.066755	0	0	0.0651445	0	0
Acidobacteria	0.270921	0.19095	0	0.385306	0.225928	0	0.340592	0	0	0	0
Acidobacteria	0	0	0.723808	0	0	0	0	0	0.697746	0	0
Acidobacteria	0	0	0	0	0	0	0	0	0	0.858673	0.378659
Acidobacteria	0	0	0	0	0	0	0	0	0	0.81861	0.104387
Acidobacteria	0	0	0	0	0	0	0	0	0	0.407302	0.602443
Acidobacteria	0	0	0	0.0682063	0	0	0	0	0	1.18051	0
Acidobacteria	0.319235	0.201243	0	0.36975	0.0687347	0.241345	0	0.0733427	0	0.0520812	0
Acidobacteria	0	0	0.177754	0	0	0	0	0.293926	0.80973	0	0
Acidobacteria	0	0	0.454484	0	0	0	0.183986	0.610078	0.0775273	0	0
Acidobacteria	0	0	0	0	0	0	0	0.3456	0.127059	0.103495	0.717064
Acidobacteria	0	0	0	0	0	0	0	0.202248	0.0581455	0.112843	0.174661
Acidobacteria	0.437266	0	0	0.60548	0.192457	0	0	0	0	0	0
Acidobacteria	0	0.213596	0	0	0	0.809276	0.0240934	0	0	0	0
Acidobacteria	0.258079	0.0272785	0	0.710781	0.18648	0.019513	0	0	0	0	0
Acidobacteria	0	0	0.215459	0	0	0.131456	0	0	0.766659	0	0
Acidobacteria	0	0	0	0	0	0	0	0	0.109292	0.589586	0.127584
Acidobacteria	0.729592	0.0772034	0	0.314706	0.0400454	0	0	0	0	0.0347208	0
Acidobacteria	0	0	0.321169	0	0	0	0	0.245031	0.444167	0.0647677	0
Acidobacteria	0.307615	0.0885265	0	0.516932	0.0896539	0	0.0547576	0	0	0	0.125537
Acidobacteria	0	0.301093	0.0262591	0.0885485	0.0555854	0.500662	0	0.0700089	0	0	0
Acidobacteria	0	0	0	0	0	0	0	0	0	0.376587	0
Acidobacteria	0.641527	0	0	0.37334	0.142251	0	0	0	0	0	0
Acidobacteria	0	0	0.0471317	0	0	0.0282425	0	0	0	0.645674	0.0900594
Acidobacteria	0	0.0838943	0	0	0	0	0.0476391	0.0527845	0.0780657	0.410641	0.24971
Acidobacteria	0.517381	0	0	0.4577	0	0	0.102944	0	0	0	0
Acidobacteria	0	0	0	0	0	0	0	0	0	0.990879	0.0307021
Acidobacteria	0	0.0391164	0.00942634	0	0	0.056485	0.119372	0.386716	0.0236889	0.0580906	0.272907
Acidobacteria	0	0.11632	0.0430918	0.165729	0	0.34918	0.14675	0.0733427	0	0	0
Acidobacteria	0.160229	0.235213	0.00740641	0.239919	0.299444	0.006162	0	0	0	0	0
Acidobacteria	0	0	0	0	0	0	0	0	0	0.326509	0.212868
Acidobacteria	0.280706	0.11632	0	0.330262	0.226526	0	0	0	0	0	0
Acidobacteria	0.0373052	0.139481	0.0579047	0	0	0	0.205889	0.322819	0.0527616	0.0313823	0
Acidobacteria	0.101519	0.0998497	0	0.043676	0.0902516	0	0.208627	0.120015	0.0737586	0	0.182848
Acidobacteria	0	0	0.192567	0	0	0	0	0.399495	0.274576	0	0
Acidobacteria	0.0550405	0.127128	0	0.0352997	0.0460224	0.27729	0.0344973	0.109458	0	0.0620969	0.0723204
Acidobacteria	0.204261	0.0808062	0	0.157951	0.091447	0.137104	0.0273788	0.100568	0	0	0.0231971
Acidobacteria	0.0165121	0.305211	0	0.0382913	0	0	0.407397	0	0	0	0
Acidobacteria	0	0	0.161594	0	0	0.0446745	0	0.209471	0.251425	0.0761187	0.0436651
Acidobacteria	0	0.127643	0	0	0	0.084214	0.0169749	0.161687	0.324107	0.00934792	0
Acidobacteria	0	0.100879	0	0	0	0.219264	0.113896	0.268368	0	0	0
Acidobacteria	0	0	0	0.134019	0	0	0.456131	0.107236	0	0.0413979	0
Acidobacteria	0.173072	0.0885265	0	0.357784	0.132688	0	0.0191652	0	0	0	0
Acidobacteria	0.243401	0.0947028	0	0.0329065	0.0543901	0.108348	0.0569479	0.137795	0	0	0
Acidobacteria	0	0.14926	0	0.0143592	0.320363	0.0693225	0.145655	0	0.0102293	0	0
Acidobacteria	0.0262971	0.267124	0	0.0729927	0.0806885	0.0518635	0.14675	0	0	0.0233698	0
Acidobacteria	0.146775	0.0211023	0	0.0963264	0.0693324	0	0.361948	0	0	0	0
Acidobacteria	0	0	0.162941	0	0	0.172536	0	0.213361	0	0	0.173978
Acidobacteria	0	0	0	0	0	0	0	0	0	0.552195	0.203316
Acidobacteria	0	0	0	0	0	0	0	0	0	0.761187	0
Acidobacteria	0	0.0911	0.0605979	0	0	0.457015	0	0	0	0	0
Acidobacteria	0.129651	0.123525	0	0.135216	0.282111	0	0	0	0	0	0
Acidobacteria	0	0.252712	0	0	0	0.077025	0.082684	0.198359	0	0	0
Acidobacteria	0	0	0.498249	0	0	0.0837005	0	0	0.131904	0	0
Acidobacteria	0	0	0	0	0	0	0	0	0.274038	0.146228	0.247663
Acidobacteria	0	0	0	0	0	0.331721	0	0	0	0.200312	0.115986
Acidobacteria	0	0	0.447751	0	0	0	0	0	0.241196	0	0
Acidobacteria	0	0.404031	0	0.0275218	0.0741139	0	0.0722801	0	0	0	0
Acidobacteria	0.0519827	0.143598	0	0.0245303	0.0771024	0.162779	0.12868	0	0	0	0
Acidobacteria	0	0	0	0	0	0	0	0	0	0.717786	0
Acidobacteria	0	0	0	0	0	0	0	0	0	0.269754	0.386846
Acidobacteria	0	0.0905853	0	0.172909	0	0	0.329093	0	0	0	0
Acidobacteria	0	0	0	0	0	0	0	0.0905671	0.485084	0	0
Acidobacteria	0	0	0.399946	0	0	0	0	0	0.251425	0	0
Acidobacteria	0	0.00514689	0.453811	0	0	0.031837	0	0	0.167976	0	0
Acidobacteria	0	0.0669096	0	0.0197439	0.501464	0.019513	0	0.00666752	0	0	0
Acidobacteria	0.197534	0.031396	0	0.303339	0	0	0.0859695	0	0	0	0
Acidobacteria	0	0	0.0861837	0	0	0.11297	0	0.297816	0.0823728	0	0
Acidobacteria	0	0	0	0	0	0	0	0	0	0	0.100976
Acidobacteria	0.234228	0.11632	0	0.163934	0.0830793	0	0	0	0	0	0
Acidobacteria	0	0	0	0	0	0	0	0	0	0.0747833	0.0961998
Acidobacteria	0	0.145657	0.123889	0	0	0.079079	0.0290215	0.0950121	0.0802192	0	0
Acidobacteria	0	0	0	0	0	0	0	0	0	0.0981531	0.0641332
Acidobacteria	0	0.0874972	0.165634	0	0	0.221318	0	0.0783433	0	0	0
Acidobacteria	0	0.0926441	0.132642	0	0	0.215156	0.104587	0	0	0	0
Acidobacteria	0.148609	0.0349989	0	0.187268	0.103999	0	0.0728276	0	0	0	0.0307021
Acidobacteria	0.249517	0.059704	0	0.101711	0	0.021567	0.130323	0	0	0	0
Acidobacteria	0	0.164701	0	0	0	0.073944	0	0.275035	0	0	0
Acidobacteria	0.366325	0.00617627	0	0.157951	0.0191262	0	0.021903	0	0	0	0
Acidobacteria	0.0103965	0.0550717	0.0255858	0	0	0.069836	0.0602334	0.10668	0.134058	0.0600937	0
Acidobacteria	0.141271	0	0	0.180089	0.0735162	0	0.152774	0	0	0	0
Acidobacteria	0.163898	0.097791	0	0.121455	0	0	0.0958258	0	0	0.0627646	0
Acidobacteria	0	0	0	0	0	0	0	0	0	0	0
Acidobacteria	0	0	0	0	0	0	0	0	0.491006	0	0
Acidobacteria	0.154725	0	0	0.39069	0	0	0	0	0	0	0
Acidobacteria	0	0	0	0	0	0	0	0	0	0.200312	0.142594
Acidobacteria	0	0	0.0383787	0	0	0.291668	0	0.0955678	0.0527616	0	0
Acidobacteria	0	0	0	0	0	0	0	0	0	0	0
Acidobacteria	0.0795029	0.0308814	0	0.061625	0.0179308	0	0.0689946	0.105569	0.0651445	0.043401	0.0450297
Acidobacteria	0	0	0.248451	0	0	0.036972	0	0.0600077	0.173898	0	0
Acidobacteria	0	0.059704	0.0774306	0	0	0.231075	0	0.0650083	0.0382253	0	0
Acidobacteria	0.157783	0.0591893	0	0.191456	0	0.0539175	0	0	0	0.043401	0
Acidobacteria	0	0.0581599	0.0525182	0	0	0.058539	0.060781	0.0866777	0.0296111	0	0.109163
Acidobacteria	0	0	0.0350121	0	0	0	0	0.0522289	0.381714	0	0
Acidobacteria	0	0	0	0	0	0	0	0.170022	0.290727	0	0
Acidobacteria	0	0.138451	0.0181794	0.0215388	0	0.062647	0.101302	0.0516733	0	0	0.0750495
Acidobacteria	0	0	0	0	0	0	0	0	0.0253041	0.395951	0.135771
Acidobacteria	0.085007	0.0396311	0.0430918	0.141199	0	0.0282425	0.0635188	0	0.0759122	0	0
Acidobacteria	0.174906	0.0488955	0	0.187866	0.060367	0.0107835	0	0	0	0	0
Acidobacteria	0	0.0555864	0	0.0323082	0.143446	0.187427	0	0.0116682	0	0	0
Acidobacteria	0	0	0	0	0.464407	0	0	0	0	0	0
Acidobacteria	0	0.108085	0	0	0	0.0220805	0.280359	0	0	0	0
Acidobacteria	0	0.145142	0	0	0	0.175617	0.0481867	0.0266701	0	0	0
Acidobacteria	0	0.133819	0	0.0508556	0.0717231	0.047242	0.0678994	0.01778	0	0	0.0300198
Acidobacteria	0	0.0561011	0	0.0424794	0.0968263	0	0.226697	0	0	0	0
Acidobacteria	0	0	0	0	0	0	0	0	0	0.504787	0
Acidobacteria	0	0	0	0	0	0	0	0	0	0	0
Acidobacteria	0	0	0.0316456	0	0	0	0	0.212249	0.166899	0	0
Acidobacteria	0.0947919	0.069483	0	0.0251286	0.184089	0	0.0470915	0	0	0	0
Acidobacteria	0.0617677	0.0566158	0	0.110686	0.106987	0.07189	0	0	0	0	0
Acidobacteria	0	0.118893	0	0.143592	0.0890562	0.043134	0	0.00611189	0	0	0
Acidobacteria	0	0	0	0	0	0	0	0.397273	0	0	0
Acidobacteria	0	0.109629	0	0	0.226526	0.018486	0.0383303	0.00444501	0	0	0
Acidobacteria	0	0	0.339348	0	0	0	0	0	0.108215	0	0
Acidobacteria	0.00795029	0.0324254	0	0.0323082	0.34188	0	0	0	0	0	0
Acidobacteria	0	0	0	0	0	0.0508365	0	0.0444501	0.278883	0	0
Acidobacteria	0	0	0	0	0	0	0	0	0	0	0.0607218
Acidobacteria	0	0.0782328	0	0	0	0	0	0.207249	0	0.0567552	0.0532169
Acidobacteria	0	0	0	0	0	0	0.373995	0	0	0	0
Acidobacteria	0.151056	0	0	0.256671	0	0	0	0	0	0	0
Acidobacteria	0.0269087	0.0622774	0	0.09154	0.208595	0	0	0	0	0	0
Acidobacteria	0.138824	0.0133819	0	0.023932	0.0322754	0	0.173034	0	0	0	0
Acidobacteria	0.0941804	0	0	0.113079	0.03108	0	0.0985637	0	0	0.0574229	0
Acidobacteria	0	0	0	0	0	0	0	0	0	0.255065	0.0730027
Acidobacteria	0	0	0	0	0	0	0.0843267	0	0	0.147564	0.0709559
Acidobacteria	0.160229	0	0	0.170516	0.03885	0	0.0202603	0	0	0	0
Acidobacteria	0	0	0	0	0	0.0395395	0	0	0	0	0.0450297
Acidobacteria	0	0	0	0	0	0	0	0	0	0	0
Acidobacteria	0	0.120437	0.0383787	0	0	0.040053	0.0558528	0.0816771	0.013998	0	0
Acidobacteria	0	0	0	0	0	0	0	0.352823	0	0	0
Acidobacteria	0.124147	0	0	0.235132	0.0173331	0	0	0	0	0	0
Acidobacteria	0	0	0.152841	0	0	0	0	0.137795	0.0807576	0	0
Acidobacteria	0	0.157495	0.0255858	0	0.0908493	0.0179725	0.0459964	0	0	0	0
Acidobacteria	0	0	0	0	0	0	0	0	0	0	0.417548
Acidobacteria	0	0.155436	0	0	0	0.0724035	0.0903501	0	0	0	0
Acidobacteria	0	0.150804	0.00942634	0	0.0478154	0.0487825	0.0580431	0.0105569	0	0	0
Acidobacteria	0	0	0	0	0	0	0	0	0.326799	0	0
Acidobacteria	0	0.110658	0	0	0	0	0.0898025	0.121682	0	0	0
Acidobacteria	0.110693	0.0607333	0	0.0382913	0	0.0806195	0.0350449	0	0	0	0
Acidobacteria	0	0.0730859	0	0	0	0	0.130323	0	0	0.135545	0
Acidobacteria	0.0697179	0	0	0.105899	0	0	0.0777558	0.0577852	0	0	0.027973
Acidobacteria	0	0	0	0	0	0	0	0	0	0.190965	0
Acidobacteria	0	0	0.195933	0	0	0.0415935	0	0	0.108215	0	0
Acidobacteria	0	0	0	0	0	0	0	0	0	0	0.390257
Acidobacteria	0	0.0200729	0	0.139404	0	0.0272155	0	0	0	0	0
Acidobacteria	0	0	0	0	0	0.210535	0	0	0	0	0.0470765
Acidobacteria	0.0611561	0.0257345	0	0.0544454	0.0436316	0.0169455	0.028474	0.0544514	0.032303	0	0
Acidobacteria	0	0.0504395	0	0	0.00777001	0	0.0191652	0.0405607	0	0.0507458	0.0218326
Acidobacteria	0.0837839	0	0	0.168721	0.0777001	0	0	0	0	0	0
Acidobacteria	0	0	0	0	0	0.0323505	0	0	0	0.0667708	0.263355
Acidobacteria	0	0	0	0	0	0	0	0	0.293419	0	0
Acidobacteria	0	0.0833797	0	0	0.0735162	0.132483	0	0	0	0	0
Acidobacteria	0.157171	0.0113232	0	0.073591	0.0334708	0	0.0438061	0	0	0	0
Acidobacteria	0	0.0386017	0	0	0.270755	0	0	0.00555627	0	0	0
Acidobacteria	0	0.167789	0	0	0.124918	0	0	0	0	0	0
Acidobacteria	0	0	0	0	0	0	0	0	0.287497	0	0
Acidobacteria	0	0	0.186507	0	0	0	0	0	0.135673	0	0
Acidobacteria	0	0	0	0	0	0	0	0.188913	0.0958324	0	0
Acidobacteria	0	0	0.0148128	0	0	0	0	0	0	0.0814604	0.182848
Acidobacteria	0.0538174	0.0633068	0	0.0490607	0.068137	0.0559715	0	0	0	0	0
Acidobacteria	0	0	0	0	0	0	0	0.0983459	0.136211	0	0.058675
Acidobacteria	0	0	0	0	0	0	0	0	0	0	0
Acidobacteria	0	0	0	0	0	0	0	0	0	0.137548	0.105069
Acidobacteria	0	0	0	0	0	0	0	0.276146	0	0.011351	0
Acidobacteria	0	0	0	0	0	0	0	0	0	0.0080125	0.0552637
Acidobacteria	0	0.0334548	0	0.0466675	0	0.0785655	0.0416158	0.0622302	0	0	0
Acidobacteria	0	0	0.172367	0	0	0	0	0.0638971	0.0748354	0	0
Acidobacteria	0	0.118379	0	0	0	0.143266	0	0	0	0	0
Acidobacteria	0.0960151	0	0	0.143592	0.0645508	0	0	0	0	0	0
Acidobacteria	0	0	0.175061	0	0	0.0703495	0	0.0211138	0.034995	0	0
Acidobacteria	0	0	0	0	0	0	0.00602334	0.178912	0.0107677	0	0.0982466
Acidobacteria	0	0	0	0	0	0	0	0	0	0.220344	0.107798
Acidobacteria	0	0	0	0	0	0.109375	0	0	0	0.0240375	0.130995
Acidobacteria	0.0990729	0.0334548	0	0.111284	0.0143446	0.017459	0.00766607	0	0	0	0
Acidobacteria	0.0409746	0.0468367	0.0430918	0	0	0.062647	0.0290215	0.0472283	0	0	0
Acidobacteria	0	0	0	0	0	0.207454	0	0	0	0	0
Acidobacteria	0	0.0432339	0	0	0	0.156104	0	0.0511176	0	0	0
Acidobacteria	0	0	0	0	0	0	0	0	0	0.3205	0
Acidobacteria	0	0.0581599	0.0242392	0	0	0.166887	0	0	0	0	0
Acidobacteria	0	0	0	0	0	0	0	0	0	0.0407302	0
Acidobacteria	0	0.0427192	0	0	0	0.148401	0	0.0533401	0	0	0
Acidobacteria	0.0862301	0	0.0457851	0	0	0	0	0	0.0996011	0	0.0457119
Acidobacteria	0	0	0	0	0.060367	0	0	0	0	0.135545	0
Acidobacteria	0	0	0.0451118	0	0	0.0857545	0	0	0.12006	0	0
Acidobacteria	0	0	0	0	0	0.06162	0.0531149	0.120571	0.0123828	0	0
Acidobacteria	0.0428093	0.0524983	0	0	0	0	0.0651616	0	0	0.0554198	0.055946
Acidobacteria	0.0330243	0	0.0255858	0.0682063	0	0	0	0.0688977	0.0678364	0	0
Acidobacteria	0	0	0	0	0	0.0528905	0	0.139462	0.0543768	0	0
Acidobacteria	0	0.0658802	0	0.0341031	0.0956309	0	0	0	0	0	0.0736849
Acidobacteria	0.149221	0.0365429	0	0.0311116	0.0340685	0	0.0109515	0	0	0	0
Acidobacteria	0	0.0561011	0	0.0412828	0.0514016	0	0.0766607	0	0	0.0267083	0
Acidobacteria	0	0	0	0	0	0.0313235	0	0.183357	0	0.0353885	0
Acidobacteria	0.106412	0	0	0.09154	0.0418385	0	0.0251885	0	0	0	0
Acidobacteria	0	0.0283079	0.0511716	0	0	0.077025	0	0.0511176	0.0376869	0	0
Acidobacteria	0	0.0324254	0.0276057	0	0	0.11451	0	0.0433389	0.0183051	0	0
Acidobacteria	0	0	0.0895502	0	0.0274939	0.0816465	0	0.032782	0.0220737	0	0
Acidobacteria	0	0.0406604	0.0309723	0	0	0.06162	0	0.0733427	0.0312263	0	0
Acidobacteria	0	0.0118379	0	0	0.243859	0	0	0	0	0	0
Acidobacteria	0.0299665	0.0602186	0	0.0442743	0	0.0580255	0.0394255	0	0	0	0
Acidobacteria	0.0568752	0	0	0.0484624	0.0424362	0.090376	0	0	0	0	0
Acidobacteria	0	0.0797768	0.0276057	0	0	0.083187	0	0.0344488	0	0	0
Acidobacteria	0	0	0.00740641	0	0	0.136077	0	0.0783433	0	0	0
Acidobacteria	0	0	0	0	0	0	0	0	0	0.277767	0
Acidobacteria	0	0	0	0	0	0.137104	0.0427109	0.0388939	0	0	0
Acidobacteria	0	0	0	0	0	0	0	0.0194469	0.202971	0	0
Acidobacteria	0	0.164701	0	0	0	0	0.0487343	0	0	0	0
Acidobacteria	0	0	0	0	0.0286893	0.184346	0	0	0	0	0
Acidobacteria	0	0	0.076084	0	0	0	0	0.0472283	0.111984	0	0
Acidobacteria	0	0	0	0	0	0	0.0306643	0.10668	0.0156131	0.0614292	0
Acidobacteria	0	0	0	0	0	0	0	0	0	0	0.12622
Acidobacteria	0	0	0.0276057	0	0	0.040053	0	0.0944565	0.060299	0	0
Acidobacteria	0	0	0	0	0	0	0	0	0	0	0.273589
Acidobacteria	0.119254	0	0	0.122652	0	0	0	0	0	0	0
Acidobacteria	0	0.0349989	0.0491516	0	0	0.0641875	0	0.046117	0	0.0140219	0.020468
Acidobacteria	0	0	0	0	0	0.118105	0	0	0.0640677	0	0.0341134
Acidobacteria	0	0	0	0	0	0	0	0	0	0.263745	0
Acidobacteria	0.0746104	0.0190435	0	0.0490607	0.0484131	0.0364585	0	0	0	0	0
Acidobacteria	0	0	0	0	0	0	0.086517	0.130572	0	0	0
Acidobacteria	0	0	0	0	0	0	0	0	0	0.262409	0
Acidobacteria	0	0.046322	0	0.0562403	0.0591716	0	0.0596858	0	0	0	0
Acidobacteria	0	0.0391164	0	0	0	0	0.173034	0	0	0	0
Acidobacteria	0	0	0	0	0	0	0	0	0	0	0
Acidobacteria	0.0538174	0	0.0255858	0.0771808	0.0430339	0	0.0344973	0	0	0	0
Acidobacteria	0.0324127	0.0370576	0	0	0	0	0.0197127	0	0	0.052749	0.0525346
Acidobacteria	0	0.0324254	0	0	0	0	0.165916	0	0.0118444	0	0
Acidobacteria	0	0	0	0	0	0	0	0.214472	0	0	0
Acidobacteria	0	0	0	0	0	0	0	0	0.207816	0	0
Acidobacteria	0.065437	0.0138966	0	0.11966	0.0304823	0	0	0	0	0	0
Acidobacteria	0.0703295	0	0	0.0861553	0	0	0	0	0	0	0.0852835
Acidobacteria	0	0.0741152	0	0	0	0.1027	0	0.0222251	0	0	0
Acidobacteria	0	0.109629	0	0.00538471	0.075907	0.0169455	0	0	0	0	0
Acidobacteria	0	0.00617627	0.113116	0	0	0.057512	0	0	0.0484546	0	0
Acidobacteria	0	0	0	0	0	0	0	0	0	0.0934792	0.096882
Acidobacteria	0	0.184773	0.0148128	0	0	0	0	0	0	0	0
Acidobacteria	0	0	0	0	0	0	0	0	0	0.253729	0
Acidobacteria	0.177964	0	0	0.0520522	0	0	0	0	0	0	0
Acidobacteria	0	0	0	0	0.22533	0	0	0	0	0	0
Acidobacteria	0	0	0.158901	0	0	0	0	0.0400051	0.0366101	0	0
Acidobacteria	0	0	0	0	0	0.0970515	0	0.0816771	0.0215354	0	0
Acidobacteria	0	0	0.0794506	0	0	0.0282425	0	0.0211138	0.0877566	0	0
Acidobacteria	0.104577	0	0	0.0861553	0	0	0.0312118	0	0	0	0
Acidobacteria	0	0.0401458	0.0740641	0	0	0	0.00711849	0.0494508	0.027996	0	0.0184212
Acidobacteria	0	0	0	0	0	0	0	0	0	0	0
Acidobacteria	0.134543	0	0	0	0	0	0.0772082	0	0	0	0
Acidobacteria	0	0.0288226	0.0188527	0	0	0.100646	0	0.0433389	0	0	0
Acidobacteria	0	0	0	0	0	0	0	0	0	0.144225	0.096882
Acidobacteria	0.148609	0	0	0.0670097	0	0	0	0	0	0	0
Acidobacteria	0.0483133	0	0	0.0448726	0.0131492	0	0.0312118	0	0	0.0807927	0
Acidobacteria	0	0	0.156881	0	0	0.0621335	0	0	0	0	0
Acidobacteria	0	0	0.123216	0	0	0	0	0	0.0915253	0	0
Acidobacteria	0.0342474	0	0	0.0945315	0	0	0.0755655	0	0	0	0
Acidobacteria	0.146163	0	0	0.0544454	0.0125516	0	0	0	0	0	0
Acidobacteria	0	0.0782328	0	0	0.0460224	0.024648	0	0.0394495	0	0	0
Acidobacteria	0	0	0	0	0	0	0	0	0	0	0.0614041
Acidobacteria	0	0	0	0	0	0	0	0	0	0	0
Acidobacteria	0	0	0	0	0	0	0	0	0	0	0.127584
Acidobacteria	0.0513711	0.0123525	0	0.0317099	0	0	0.0974686	0	0	0	0
Acidobacteria	0	0	0.227579	0	0	0	0	0	0	0	0
Acidobacteria	0.108858	0	0	0.0951298	0	0	0	0	0	0	0
Acidobacteria	0	0	0	0	0	0	0	0	0	0.0140219	0.20468
Acidobacteria	0	0.154407	0	0	0	0.0169455	0	0	0	0	0
Acidobacteria	0	0	0	0	0.01554	0.117591	0	0.0427832	0	0	0
Acidobacteria	0	0	0	0	0.174526	0.018486	0	0	0	0	0
Acidobacteria	0	0	0	0	0	0	0	0	0	0.0153573	0.0286553
Acidobacteria	0.0366937	0.0128672	0	0.0305133	0	0.023621	0	0.0572295	0.0215354	0	0
Acidobacteria	0	0	0	0	0	0	0.17632	0	0	0	0
Acidobacteria	0	0	0	0	0	0	0	0.0527845	0.122213	0	0
Acidobacteria	0	0	0	0	0	0	0	0	0	0	0
Acidobacteria	0.0636023	0	0	0.0951298	0.0334708	0	0	0	0	0	0
Acidobacteria	0	0	0	0	0	0.144293	0	0	0	0	0.0259262
Acidobacteria	0	0	0	0	0	0	0	0	0	0.0681062	0.0525346
Acidobacteria	0	0	0	0	0	0.0487825	0	0.0855665	0.0371485	0	0
Acidobacteria	0	0	0	0	0	0	0	0	0	0.059426	0.156239
Acidobacteria	0	0	0	0	0	0	0	0.145574	0.0290727	0	0
Acidobacteria	0	0	0	0.113079	0.0555854	0	0.01807	0	0	0	0
Acidobacteria	0	0.0545571	0	0	0.0442293	0.068809	0	0	0	0	0
Acidobacteria	0.0226278	0.0190435	0	0	0	0	0.0355924	0.0366714	0.0581455	0	0
Acidobacteria	0	0	0	0	0	0.056485	0.0438061	0.0294482	0	0	0
Acidobacteria	0	0.0205876	0	0.0209405	0.0537924	0.0744575	0	0	0	0	0
Acidobacteria	0	0	0	0	0	0	0	0	0	0.154241	0.0163744
Acidobacteria	0	0	0.206706	0	0	0	0	0	0	0	0
Acidobacteria	0	0	0.121869	0	0	0	0	0.0688977	0	0	0
Acidobacteria	0	0	0	0	0	0	0	0	0	0.11351	0.0921062
Acidobacteria	0	0	0	0	0	0.0590525	0	0.103347	0	0	0
Acidobacteria	0	0	0	0	0	0	0.0958258	0.0611189	0.00861415	0	0
Acidobacteria	0	0	0.037032	0	0	0	0.0536625	0	0	0.0968177	0
Acidobacteria	0	0.0401458	0	0.043676	0.0872632	0	0	0	0	0	0
Acidobacteria	0	0	0	0	0	0	0	0.0388939	0.0947556	0.00868021	0.0259262
Acidobacteria	0	0.0488955	0	0	0	0.0344045	0	0.0472283	0	0	0.0334311
Acidobacteria	0	0	0	0	0.176917	0	0	0	0	0	0
Acidobacteria	0	0	0	0	0	0	0.0733752	0.0900115	0	0	0
Acidobacteria	0	0	0	0	0	0	0	0	0	0	0
Acidobacteria	0.0666601	0	0	0.0574369	0	0	0.0492819	0	0	0	0
Acidobacteria	0	0	0	0	0	0	0	0	0	0.167595	0
Acidobacteria	0	0.0308814	0	0	0	0.037999	0.0175224	0.0694533	0	0	0
Acidobacteria	0	0	0	0	0	0.039026	0.0344973	0.0827884	0	0	0
Acidobacteria	0	0	0	0	0	0	0	0	0	0.0514135	0
Acidobacteria	0.0201815	0.0591893	0	0	0.0268962	0	0.0498294	0	0	0	0
Acidobacteria	0	0.031396	0	0	0	0.026702	0.0596858	0.0344488	0	0	0
Acidobacteria	0	0.0488955	0	0	0	0.095511	0	0	0	0	0
Acidobacteria	0	0	0.0794506	0	0	0	0	0.0350045	0.0538384	0	0
Acidobacteria	0	0	0.0316456	0	0	0	0	0.0427832	0.0430707	0	0.0504878
Acidobacteria	0.0911226	0	0	0.0765825	0	0	0	0	0	0	0
Acidobacteria	0	0	0	0	0	0	0.0815888	0	0	0.0841312	0
Acidobacteria	0	0	0	0	0	0	0	0	0	0	0.184895
Acidobacteria	0	0	0	0.160943	0	0	0	0	0	0	0
Acidobacteria	0	0	0.0929168	0	0	0	0	0.0716758	0	0	0
Acidobacteria	0	0	0	0	0	0	0	0	0	0	0.182166
Acidobacteria	0	0	0	0	0	0	0	0	0	0.0681062	0.110527
Acidobacteria	0	0	0	0	0	0	0	0	0	0.0881375	0.0743672
Acidobacteria	0	0	0.0154861	0	0	0.0220805	0	0.0233363	0.0818344	0	0
Acidobacteria	0	0	0	0	0	0	0	0	0	0.173604	0
Acidobacteria	0.0244624	0	0	0.0921383	0	0	0.0355924	0	0	0	0
Acidobacteria	0	0.0391164	0	0	0	0.037999	0	0	0	0.0467396	0
Acidobacteria	0	0	0	0	0.099217	0	0	0	0	0	0.0634509
Acidobacteria	0	0.0648508	0	0	0	0.016432	0.0547576	0	0	0	0
Acidobacteria	0	0	0	0	0	0.050323	0	0	0	0	0
Acidobacteria	0.0831723	0	0	0.0723944	0	0	0	0	0	0	0
Acidobacteria	0	0	0	0	0	0.131969	0	0	0	0	0
Acidobacteria	0	0	0	0	0	0	0	0	0	0	0
Acidobacteria	0	0.0756593	0	0	0	0	0.0596858	0	0	0	0
Acidobacteria	0	0	0	0	0	0	0	0	0	0	0.0245616
Acidobacteria	0	0.0622774	0	0	0	0.0077025	0.0175224	0	0	0.0574229	0
Acidobacteria	0	0	0	0	0	0	0	0	0	0	0
Acidobacteria	0	0.0360282	0	0	0	0.0056485	0.0717325	0.0227807	0	0	0
Acidobacteria	0	0.0360282	0	0	0	0.011297	0.0273788	0.0522289	0.00861415	0	0
Acidobacteria	0	0	0	0	0	0	0	0	0	0	0
Acidobacteria	0	0	0.0208726	0	0	0	0	0.0366714	0.0829112	0	0
Acidobacteria	0	0.0138966	0	0	0.133286	0	0	0	0	0	0
Acidobacteria	0	0	0.0599246	0	0	0.0826735	0	0	0	0	0
Acidobacteria	0	0	0	0	0	0	0	0	0	0	0.169885
Acidobacteria	0	0	0	0	0	0	0	0	0	0	0.16852
Acidobacteria	0	0.0494102	0	0	0	0	0.0613285	0	0	0	0.0245616
Acidobacteria	0	0	0	0	0	0	0.0213555	0.10168	0.0113061	0	0
Acidobacteria	0	0.014926	0	0	0.0239077	0.017459	0.0208079	0.0494508	0.00538384	0	0
Acidobacteria	0	0	0	0	0	0.122726	0	0	0	0	0
Acidobacteria	0.0458671	0	0	0.097523	0	0	0	0	0	0	0
Acidobacteria	0	0	0	0.0682063	0	0	0	0.0688977	0	0	0
Acidobacteria	0	0	0	0	0	0	0	0	0	0	0.107116
Acidobacteria	0	0	0	0	0	0	0	0	0	0.0834635	0.0470765
Acidobacteria	0.0837839	0	0	0.0592318	0	0	0	0	0	0	0
Acidobacteria	0	0	0.0242392	0	0	0	0	0	0.0554536	0	0
Acidobacteria	0	0	0	0.0484624	0.0926424	0	0	0	0	0	0
Acidobacteria	0	0	0	0	0	0	0	0	0	0.0247052	0
Acidobacteria	0	0.0622774	0	0	0	0.017459	0	0.0294482	0	0.0180281	0
Acidobacteria	0	0	0	0	0	0	0.0651616	0.0644527	0	0	0
Acidobacteria	0.0354705	0	0	0.104703	0	0	0	0	0	0	0
Acidobacteria	0	0	0	0	0	0	0	0	0	0	0.158968
Acidobacteria	0	0	0.0552114	0	0	0	0	0.0222251	0.0592222	0	0
Acidobacteria	0	0	0	0	0	0	0.0355924	0.0805658	0.0118444	0	0
Acidobacteria	0	0.0617627	0	0	0	0	0.060781	0	0	0	0
Acidobacteria	0	0	0.0612712	0	0	0	0	0.0238919	0.0522233	0	0
Acidobacteria	0	0	0	0	0	0.081133	0	0.0405607	0	0	0
Acidobacteria	0.0672717	0	0	0.0717961	0	0	0	0	0	0	0
Acidobacteria	0.0256856	0	0	0.0981213	0	0	0	0	0	0.016025	0
Acidobacteria	0	0.0365429	0	0	0	0.0323505	0	0.0527845	0	0	0
Acidobacteria	0	0	0	0	0	0	0.0640664	0	0	0	0.076414
Acidobacteria	0.0856185	0	0	0.0526505	0	0	0	0	0	0	0
Acidobacteria	0	0	0	0	0	0	0	0.0355601	0.0877566	0	0
Acidobacteria	0	0	0.0538648	0	0	0.074971	0	0	0	0	0
Acidobacteria	0	0	0	0	0	0	0	0	0	0	0.154193
Acidobacteria	0.040363	0.0818356	0	0	0	0	0	0	0	0	0
Acidobacteria	0	0	0	0	0	0	0	0	0	0.0620969	0.038207
Acidobacteria	0	0	0	0	0	0	0	0	0	0	0
Acidobacteria	0.0397515	0.0293373	0	0	0.0591716	0	0	0	0	0	0
Acidobacteria	0.0428093	0	0	0.067608	0	0	0	0	0	0.0247052	0
Acidobacteria	0	0	0	0.108292	0.02331	0	0	0	0	0	0
Acidobacteria	0	0	0	0	0	0	0	0	0	0.0120187	0.0307021
Acidobacteria	0	0	0	0	0	0	0.119372	0	0	0	0
Acidobacteria	0.0507596	0	0	0.0448726	0	0	0.032307	0	0	0	0
Acidobacteria	0	0	0	0	0	0	0	0	0	0	0.0750495
Acidobacteria	0	0	0	0	0	0.110402	0	0	0	0	0
Acidobacteria	0	0	0	0	0	0.048269	0	0	0.0651445	0	0
Acidobacteria	0	0	0	0	0	0	0	0	0	0	0
Acidobacteria	0	0	0	0	0	0	0	0	0.115214	0	0
Acidobacteria	0	0	0	0	0	0	0.116086	0	0	0	0
Acidobacteria	0	0	0	0	0	0	0	0.0516733	0.0640677	0	0
Acidobacteria	0	0	0	0	0	0	0	0	0	0	0.144641
Acidobacteria	0.0299665	0	0	0.0502573	0.0203216	0	0.0229982	0	0	0	0
Acidobacteria	0	0.0349989	0.0255858	0	0	0	0.0564003	0	0	0	0
Acidobacteria	0.0666601	0	0	0.0323082	0.0107585	0	0.0147846	0	0	0	0
Acidobacteria	0	0.107055	0	0	0	0	0	0	0	0	0
Acidobacteria	0.0177353	0	0	0	0	0	0.0974686	0	0	0	0
Acidobacteria	0	0	0	0	0	0	0	0	0	0.0641	0
Acidobacteria	0	0	0	0.0502573	0.0723208	0	0	0	0	0	0
Acidobacteria	0	0	0	0	0	0.105267	0	0	0	0	0
Acidobacteria	0.0519827	0.029852	0	0	0.01554	0	0.0191652	0	0	0	0
Acidobacteria	0.0214046	0	0	0.100515	0	0	0	0	0	0	0
Acidobacteria	0	0.0468367	0.0154861	0	0	0.019513	0.0279264	0	0	0	0
Acidobacteria	0	0	0.0666577	0	0	0	0	0	0.0559919	0	0
Acidobacteria	0.0746104	0	0	0.0478641	0	0	0	0	0	0	0
Acidobacteria	0	0.0468367	0	0	0	0	0.0602334	0	0	0	0
Acidobacteria	0	0	0.121869	0	0	0	0	0	0.0107677	0	0
Acidobacteria	0	0	0	0	0	0	0.110063	0	0	0	0
Acidobacteria	0	0	0	0	0	0	0	0	0	0	0
Acidobacteria	0	0	0	0.11966	0	0	0	0	0	0	0
Acidobacteria	0	0	0	0	0	0	0	0	0	0	0.136454
Acidobacteria	0	0.0344842	0	0	0.0131492	0.03081	0.00930879	0.0183357	0	0	0
Acidobacteria	0	0	0.0605979	0	0	0.0559715	0	0	0	0	0
Acidobacteria	0	0	0.0296256	0	0	0	0	0	0.0834495	0	0
Acidobacteria	0	0	0.010773	0	0	0.0744575	0	0	0.0204586	0	0
Acidobacteria	0	0	0.00942634	0	0	0	0	0.0411164	0.0597606	0	0
Acidobacteria	0	0	0	0	0	0	0	0	0	0	0.135771
Acidobacteria	0	0.0190435	0	0	0.0962286	0	0	0	0	0	0
Acidobacteria	0	0	0	0.0604284	0.0579762	0	0	0	0	0	0
Acidobacteria	0	0.101394	0	0	0	0	0	0	0	0	0
Acidobacteria	0.0311896	0	0	0.0622233	0	0	0.021903	0	0	0	0
Acidobacteria	0	0	0	0.0293167	0.0436316	0	0.0279264	0	0	0.0146896	0
Acidobacteria	0	0	0	0	0	0	0	0.0305595	0.0753738	0	0
Acidobacteria	0.0330243	0	0	0.0215388	0.029287	0	0	0	0	0	0
Acidobacteria	0	0	0	0	0	0.0631605	0	0.0394495	0	0	0
Acidobacteria	0.0281318	0	0	0.0879502	0	0	0	0	0	0	0
Acidobacteria	0	0.0514689	0	0	0.00597693	0.0035945	0.0416158	0	0	0	0
Acidobacteria	0	0	0.0222192	0	0	0.048269	0	0.0355601	0	0	0
Acidobacteria	0.0562636	0	0	0.0586335	0	0	0	0	0	0	0
Acidobacteria	0	0	0	0	0	0	0	0	0	0.126865	0
Acidobacteria	0.0721642	0	0	0.0203422	0	0	0.0202603	0	0	0	0
Acidobacteria	0	0.0247051	0	0	0.0167354	0.0477555	0	0.0111125	0	0	0
Acidobacteria	0	0	0	0	0	0	0	0.105013	0	0	0
Acidobacteria	0	0	0	0	0	0	0	0	0	0	0
Acidobacteria	0	0	0	0	0	0	0	0	0	0	0.0402538
Acidobacteria	0	0	0	0	0	0	0	0	0.101216	0	0
Acidobacteria	0	0.0180141	0	0	0	0.078052	0	0	0	0	0
Acidobacteria	0	0	0	0	0	0.070863	0	0.0266701	0	0	0
Acidobacteria	0	0	0	0	0	0	0.101849	0	0	0	0
Acidobacteria	0	0	0	0	0	0	0	0	0	0	0
Acidobacteria	0.0709411	0	0	0.0400862	0	0	0	0	0	0	0
Acidobacteria	0.0342474	0	0	0	0	0.064701	0	0	0	0	0
Acidobacteria	0	0	0	0	0	0	0	0	0	0.0614292	0
Acidobacteria	0.0477018	0	0	0.061625	0	0	0	0	0	0	0
Acidobacteria	0.0477018	0	0	0.061625	0	0	0	0	0	0	0
Acidobacteria	0.0440324	0	0	0.0502573	0.0143446	0	0	0	0	0	0
Acidobacteria	0	0	0	0.0341031	0.0376547	0	0.032307	0	0	0	0
Acidobacteria	0	0	0	0.105899	0	0	0	0	0	0	0
Acidobacteria	0.0795029	0	0	0.0275218	0	0	0	0	0	0	0
Acidobacteria	0	0.00566158	0	0.0317099	0.0484131	0	0.0153321	0.00166688	0	0	0
Acidobacteria	0.0495364	0	0	0.0562403	0	0	0	0	0	0	0
Acidobacteria	0	0.0236757	0	0	0	0.034918	0	0.0338932	0	0	0
Acidobacteria	0	0	0	0	0	0	0.0952783	0	0	0	0
Acidobacteria	0	0	0	0	0	0	0	0	0	0	0
Acidobacteria	0.0440324	0	0	0.0604284	0	0	0	0	0	0	0
Acidobacteria	0	0	0	0	0	0.0888355	0	0	0	0	0
Acidobacteria	0	0	0	0	0	0	0.0689946	0.0261144	0	0	0
Acidobacteria	0	0	0	0	0	0	0	0	0.0920637	0	0
Acidobacteria	0	0	0	0	0	0	0	0	0	0.114178	0
Acidobacteria	0.0605445	0	0	0.0424794	0	0	0	0	0	0	0
Acidobacteria	0.0440324	0	0	0.0388896	0	0	0.01807	0	0	0	0
Acidobacteria	0.0519827	0	0	0.0502573	0	0	0	0	0	0	0
Acidobacteria	0	0.0540424	0	0	0	0.032864	0	0	0	0	0
Acidobacteria	0	0	0.0168328	0	0	0.015405	0	0.0344488	0.0274576	0	0
Acidobacteria	0	0	0	0	0	0.086268	0	0	0	0	0
Acidobacteria	0	0.0133819	0	0	0.0842747	0	0	0	0	0	0
Acidobacteria	0	0	0	0	0	0	0	0	0	0.0233698	0
Acidobacteria	0	0.0180141	0	0.0101711	0.0119539	0.008216	0.00766607	0.0355601	0	0	0
Acidobacteria	0	0	0	0	0	0	0	0	0	0	0.113256
Acidobacteria	0	0	0	0	0	0	0	0	0.0344566	0	0.0689091
Acidobacteria	0	0.0442633	0	0	0	0	0.0202603	0.0227807	0	0	0
Acidobacteria	0	0	0	0	0	0.084214	0	0	0	0	0
Acidobacteria	0	0	0	0	0.0974239	0	0	0	0	0	0
Acidobacteria	0	0	0	0	0	0	0.0755655	0.0127794	0	0	0
Acidobacteria	0.0489249	0	0	0.0275218	0	0	0.01807	0	0	0	0
Acidobacteria	0.0464786	0	0	0	0	0	0.0454488	0	0	0	0
Acidobacteria	0	0	0	0	0	0	0	0	0	0	0.108481
Acidobacteria	0	0	0	0	0	0	0	0	0	0	0.107798
Acidobacteria	0.0116197	0	0	0.0759842	0.00657462	0	0	0	0	0	0
Acidobacteria	0	0	0.0269324	0	0	0.0477555	0	0	0.0129212	0	0
Acidobacteria	0	0	0	0	0.0938378	0	0	0	0	0	0
Acidobacteria	0	0	0	0	0	0	0.0854219	0	0	0	0
Acidobacteria	0	0	0	0	0	0	0	0.0500064	0.0355333	0	0
Acidobacteria	0	0	0	0	0	0	0	0	0	0.104162	0
Acidobacteria	0	0	0	0	0	0	0	0	0	0	0.106434
Acidobacteria	0	0	0	0.0185473	0.0741139	0	0	0	0	0	0
Acidobacteria	0	0	0	0	0	0.0395395	0	0	0	0	0
Acidobacteria	0	0	0	0	0	0	0	0.0427832	0.041994	0	0
Acidobacteria	0	0	0	0	0	0.079079	0	0	0	0	0
Acidobacteria	0	0	0	0	0	0	0	0	0	0	0.105069
Acidobacteria	0.0360821	0	0	0.043676	0	0	0.0114991	0	0	0	0
Acidobacteria	0	0	0	0	0	0	0.0153321	0.0694533	0	0	0
Acidobacteria	0	0	0	0	0	0	0	0	0	0	0.104387
Acidobacteria	0	0	0	0	0	0	0	0	0	0.0587583	0.0436651
Acidobacteria	0	0	0	0	0	0	0	0	0	0	0
Acidobacteria	0	0.0576452	0	0	0	0.0200265	0	0	0	0	0
Acidobacteria	0	0	0	0	0	0	0	0	0	0	0
Acidobacteria	0	0.0772034	0	0	0	0	0	0	0	0	0
Acidobacteria	0	0	0	0	0	0	0.0815888	0	0	0	0
Acidobacteria	0	0	0	0	0	0	0	0	0	0.0994885	0
Acidobacteria	0	0	0	0	0	0	0	0	0	0	0.101658
Acidobacteria	0.0611561	0	0	0.0281201	0	0	0	0	0	0	0
Acidobacteria	0.0324127	0	0	0.0454709	0.0101608	0	0	0	0	0	0
Acidobacteria	0	0	0.0983033	0	0	0	0	0	0	0	0
Acidobacteria	0	0	0	0	0	0	0	0	0	0	0
Acidobacteria	0	0	0	0	0	0	0.032307	0.0472283	0	0	0
Acidobacteria	0.0232393	0	0	0.0628216	0	0	0	0	0	0	0
Acidobacteria	0	0	0.0962833	0	0	0	0	0	0	0	0
Acidobacteria	0.025074	0	0	0.0113677	0	0	0	0.0155575	0.0290727	0	0
Acidobacteria	0	0	0.0424185	0	0	0.025675	0	0	0.0156131	0	0
Acidobacteria	0	0	0	0	0.029287	0	0	0	0.0500697	0	0
Acidobacteria	0	0	0	0	0	0	0	0	0	0	0
Acidobacteria	0.0256856	0	0	0.0592318	0	0	0	0	0	0	0
Acidobacteria	0	0.0720565	0	0	0	0	0	0	0	0	0
Acidobacteria	0	0.0247051	0	0	0.0280916	0	0.0246409	0	0	0	0
Acidobacteria	0	0	0.0693509	0	0	0.0189995	0	0	0	0	0
Acidobacteria	0	0	0	0	0	0	0.0766607	0	0	0	0
Acidobacteria	0.0409746	0	0	0.0269235	0	0	0.0147846	0	0	0	0
Acidobacteria	0	0	0	0	0	0	0	0	0	0.0654354	0
Acidobacteria	0	0	0	0	0	0	0	0	0	0	0.0307021
Acidobacteria	0	0	0	0	0	0	0	0	0	0.0240375	0.0695913
Acidobacteria	0	0.0205876	0	0.0574369	0	0	0	0	0	0	0
Acidobacteria	0	0	0	0	0.0531947	0	0.0257361	0	0	0	0
Acidobacteria	0	0	0	0	0	0	0	0	0.0732202	0	0
Acidobacteria	0	0	0	0	0	0	0	0	0.0156131	0.0413979	0.0307021
Acidobacteria	0	0	0	0	0	0	0	0	0	0.0901406	0
Acidobacteria	0	0	0	0	0	0	0	0	0.0721435	0	0
Acidobacteria	0	0	0	0	0	0	0	0	0	0	0
Acidobacteria	0	0.0684537	0	0	0	0	0	0	0	0	0
Acidobacteria	0	0	0	0	0	0	0	0	0	0	0
Acidobacteria	0	0	0	0	0	0	0	0	0	0	0
Acidobacteria	0	0.0102938	0	0	0.0161377	0	0.0459964	0	0	0	0
Acidobacteria	0	0	0.0713709	0	0	0.012324	0	0	0	0	0
Acidobacteria	0	0	0	0	0	0	0.0711849	0	0	0	0
Acidobacteria	0	0	0	0	0	0	0	0	0.0253041	0	0
Acidobacteria	0	0	0	0	0	0	0	0	0	0	0
Acidobacteria	0	0	0.0134662	0	0	0	0	0.0261144	0.0333798	0	0
Acidobacteria	0	0	0	0	0	0	0	0	0	0	0
Acidobacteria	0	0	0	0	0	0	0	0	0	0.043401	0
Acidobacteria	0	0.0241904	0	0	0.0316777	0.0138645	0	0	0	0	0
Acidobacteria	0	0	0	0	0	0	0	0	0	0	0
Acidobacteria	0	0	0	0	0	0	0	0	0	0	0.0859657
Acidobacteria	0	0	0	0	0	0	0.068447	0	0	0	0
Acidobacteria	0	0	0	0	0	0	0	0	0.0242273	0	0.0545814
Acidobacteria	0	0	0	0	0	0	0	0	0	0.0834635	0
Acidobacteria	0	0	0	0	0	0	0	0	0	0	0
Acidobacteria	0	0	0	0	0	0	0	0	0	0	0.0852835
Acidobacteria	0.0666601	0	0	0.00897451	0	0	0	0	0	0	0
Acidobacteria	0	0	0.0518449	0	0	0	0	0	0.0253041	0	0
Acidobacteria	0	0	0	0	0	0	0	0	0	0	0
Acidobacteria	0.075222	0	0	0	0	0	0	0	0	0	0
Acidobacteria	0	0	0	0	0	0	0	0	0	0.0821281	0
Acidobacteria	0	0	0	0	0	0	0	0	0	0	0
Acidobacteria	0.0507596	0	0	0.0227354	0	0	0	0	0	0	0
Acidobacteria	0	0	0	0	0	0.0426205	0	0.0211138	0	0	0
Acidobacteria	0	0	0	0	0	0	0	0.0672308	0	0	0
Acidobacteria	0	0	0	0	0	0	0	0	0	0.0807927	0
Acidobacteria	0	0	0	0	0	0	0.0657091	0	0	0	0
Acidobacteria	0	0	0	0	0	0	0	0	0	0.0213667	0
Acidobacteria	0.0360821	0	0	0.0293167	0.00657462	0	0	0	0	0	0
Acidobacteria	0	0	0.0201993	0	0	0.0457015	0	0	0	0	0
Acidobacteria	0	0	0	0	0	0	0	0.0427832	0.0226121	0	0
Acidobacteria	0	0	0	0	0	0	0	0	0.0640677	0	0
Acidobacteria	0.0262971	0	0	0.0281201	0.0167354	0	0	0	0	0	0
Acidobacteria	0.0262971	0.00823503	0	0.0167524	0.0185285	0	0	0	0	0	0
Acidobacteria	0.0281318	0	0	0.0221371	0.0203216	0	0	0	0	0	0
Acidobacteria	0.0513711	0	0	0.0191456	0	0	0	0	0	0	0
Acidobacteria	0	0	0	0	0	0	0	0.0311151	0.032303	0	0
Acidobacteria	0	0	0	0	0.0209193	0	0	0	0	0	0
Acidobacteria	0	0	0	0	0	0	0	0	0.0619142	0	0
Acidobacteria	0	0	0	0	0	0	0	0	0	0	0
Acidobacteria	0.0397515	0	0	0	0.029287	0	0	0	0	0	0
Acidobacteria	0	0	0	0.0682063	0	0	0	0	0	0	0
Acidobacteria	0	0	0	0	0	0	0	0	0	0.0467396	0
Acidobacteria	0.0318012	0	0	0.0358981	0	0	0	0	0	0	0
Acidobacteria	0.0336359	0	0	0.0335048	0	0	0	0	0	0	0
Acidobacteria	0	0	0	0	0	0	0	0	0	0.0741156	0
Acidobacteria	0	0	0	0	0	0	0	0	0	0	0.0757317
Acidobacteria	0.0171237	0	0	0.0490607	0	0	0	0	0	0	0
Acidobacteria	0	0	0	0	0.0657462	0	0	0	0	0	0
Acidobacteria	0	0	0	0	0	0	0	0	0.0592222	0	0
Acidobacteria	0	0.0144113	0	0	0.0484131	0	0	0	0	0	0
Acidobacteria	0	0	0.0410719	0	0	0	0	0	0.0258424	0	0
Acidobacteria	0	0	0	0	0	0.0333775	0	0.0244476	0	0	0
Acidobacteria	0	0	0	0	0	0	0	0	0.0586839	0	0
Acidobacteria	0	0	0	0	0	0	0	0	0	0.0574229	0
Acidobacteria	0	0	0	0	0	0	0	0	0	0	0
Acidobacteria	0	0	0	0	0	0	0	0	0	0	0
Acidobacteria	0	0.0102938	0	0.00957281	0.0430339	0	0	0	0	0	0
Acidobacteria	0	0	0	0	0.00956309	0	0	0	0	0	0
Acidobacteria	0	0	0	0	0	0.055458	0	0	0	0	0
Acidobacteria	0	0	0	0	0	0	0	0	0	0	0.0156922
Acidobacteria	0.0207931	0	0	0.0137609	0	0	0.0273788	0	0	0	0
Acidobacteria	0	0.0308814	0	0	0.0280916	0	0	0	0	0	0
Acidobacteria	0	0	0	0	0	0	0	0	0	0	0
Acidobacteria	0.0434208	0	0	0.0209405	0	0	0	0	0	0	0
Acidobacteria	0.0238509	0	0	0.0311116	0	0	0	0	0	0.0100156	0
Acidobacteria	0.0642139	0	0	0	0	0	0	0	0	0	0
Acidobacteria	0.030578	0	0	0.0329065	0	0	0	0	0	0	0
Acidobacteria	0	0	0	0	0.0627578	0	0	0	0	0	0
Acidobacteria	0	0	0	0	0	0	0	0	0	0.0186958	0.0170567
Acidobacteria	0	0	0	0	0	0	0	0	0	0	0
Acidobacteria	0.0269087	0	0	0.0358981	0	0	0	0	0	0	0
Acidobacteria	0	0	0	0	0	0.053404	0	0	0	0	0
Acidobacteria	0	0	0	0	0	0	0	0.0577852	0	0	0
Acidobacteria	0	0	0	0	0	0	0	0	0	0.0360562	0.0341134
Acidobacteria	0.0629908	0	0	0	0	0	0	0	0	0	0
Acidobacteria	0	0	0	0	0	0	0.0564003	0	0	0	0
Acidobacteria	0	0	0	0	0	0	0	0.0205582	0	0	0
Acidobacteria	0	0	0.0323189	0	0	0	0	0	0.0290727	0	0
Acidobacteria	0	0	0	0	0.0609647	0	0	0	0	0	0
Acidobacteria	0	0	0	0	0	0	0.0553052	0	0	0	0
Acidobacteria	0	0	0	0	0	0	0	0	0	0.0300469	0
Acidobacteria	0	0.0185288	0	0	0.0376547	0	0	0	0	0	0
Acidobacteria	0	0.0169847	0	0	0	0.033891	0	0	0	0	0
Acidobacteria	0	0	0	0	0.0591716	0	0	0	0	0	0
Acidobacteria	0	0	0	0	0.0591716	0	0	0	0	0	0
Acidobacteria	0.059933	0	0	0	0	0	0	0	0	0	0
Acidobacteria	0.0452555	0	0	0.0143592	0	0	0	0	0	0	0
Acidobacteria	0	0	0	0	0.0585739	0	0	0	0	0	0
Acidobacteria	0	0	0	0	0	0	0	0	0	0	0.0668622
Acidobacteria	0.0593214	0	0	0	0	0	0	0	0	0	0
Acidobacteria	0	0	0	0	0	0.0498095	0	0	0	0	0
Acidobacteria	0	0	0	0	0	0	0.0531149	0	0	0	0
Acidobacteria	0	0	0	0	0	0	0	0	0.0522233	0	0
Acidobacteria	0	0	0	0	0	0	0	0	0	0	0
Acidobacteria	0	0	0	0	0	0	0	0	0	0	0.0266084
Acidobacteria	0	0.0360282	0	0	0.01554	0	0	0	0	0	0
Acidobacteria	0	0.0190435	0	0	0.0352639	0	0	0	0	0	0
Acidobacteria	0	0	0	0	0	0	0.0164273	0	0	0.0440687	0
Acidobacteria	0.0580983	0	0	0	0	0	0	0	0	0	0
Acidobacteria	0	0	0	0	0	0	0.0520197	0	0	0	0
Acidobacteria	0	0	0	0	0	0	0	0	0	0	0
Acidobacteria	0.0262971	0	0	0	0	0	0.0279264	0	0	0	0
Acidobacteria	0	0.00720565	0	0	0.0262985	0.011297	0	0.00777877	0	0	0
Acidobacteria	0	0	0	0	0.0418385	0.012324	0	0	0	0	0
Acidobacteria	0	0	0	0	0.02331	0	0.0301167	0	0	0	0
Acidobacteria	0	0	0	0	0	0.048269	0	0	0	0	0
Acidobacteria	0.0568752	0	0	0	0	0	0	0	0	0	0
Acidobacteria	0	0	0	0	0.0555854	0	0	0	0	0	0
Acidobacteria	0	0	0	0	0.0555854	0	0	0	0	0	0
Acidobacteria	0	0	0	0	0	0	0	0.0216694	0.0290727	0	0
Acidobacteria	0	0	0	0	0	0	0	0	0	0.0307146	0
Acidobacteria	0	0	0	0	0	0	0	0	0	0	0
Acidobacteria	0	0	0	0	0	0	0	0	0	0	0.0136454
Acidobacteria	0	0	0	0	0	0	0	0	0	0	0.0634509
Acidobacteria	0.0318012	0	0	0.023932	0	0	0	0	0	0	0
Acidobacteria	0.0171237	0	0	0.0382913	0	0	0	0	0	0	0
Acidobacteria	0	0	0	0	0	0	0	0.01778	0.032303	0	0
Acidobacteria	0	0	0	0	0	0	0	0	0	0	0.0627686
Acidobacteria	0	0	0	0	0	0	0	0.050562	0	0	0
Acidobacteria	0	0	0	0	0	0	0	0.0200026	0	0	0.0375247
Acidobacteria	0	0	0	0	0	0	0	0	0	0	0.0620864
Acidobacteria	0	0.023161	0	0	0	0	0.0191652	0.00555627	0	0	0
Acidobacteria	0	0	0.00471317	0	0	0	0	0.0272257	0.0177667	0	0
Acidobacteria	0	0	0	0	0	0.0457015	0	0	0	0	0
Acidobacteria	0	0	0	0	0	0	0	0	0	0	0.0607218
Acidobacteria	0	0.023161	0	0	0	0	0	0.0238919	0	0	0
Acidobacteria	0	0	0	0.0191456	0.0334708	0	0	0	0	0	0
Acidobacteria	0	0	0	0	0	0	0	0	0	0	0.0600396
Acidobacteria	0	0	0	0	0	0	0	0	0	0	0.0600396
Acidobacteria	0	0	0	0	0	0	0.0476391	0	0	0	0
Acidobacteria	0	0	0	0	0	0	0	0.0277813	0.0199202	0	0
Acidobacteria	0	0	0	0	0	0	0	0	0	0.0580906	0
Acidobacteria	0	0	0	0	0	0	0	0	0	0.0580906	0
Acidobacteria	0.0525942	0	0	0	0	0	0	0	0	0	0
Acidobacteria	0	0	0	0	0	0	0	0	0	0.0360562	0
Acidobacteria	0	0	0	0	0	0	0	0	0	0	0.058675
Acidobacteria	0	0.014926	0	0	0	0	0.0306643	0	0	0	0
Acidobacteria	0	0.0144113	0	0	0.0340685	0	0	0	0	0	0
Acidobacteria	0	0	0	0	0	0	0	0.0472283	0	0	0
Acidobacteria	0	0	0	0	0	0	0	0	0	0	0.0402538
Acidobacteria	0	0	0	0	0	0.0220805	0	0.0144463	0.00807576	0	0
Acidobacteria	0	0	0	0	0	0	0	0	0	0.0560875	0
Acidobacteria	0	0	0	0	0	0	0	0	0	0	0
Acidobacteria	0	0.00977909	0	0	0.02331	0	0	0	0.0134596	0	0
Acidobacteria	0	0	0.0558847	0	0	0	0	0	0	0	0
Acidobacteria	0	0	0	0	0	0	0	0	0	0	0
Acidobacteria	0	0	0	0	0	0	0	0	0	0	0
Acidobacteria	0.0183468	0	0	0	0	0	0.028474	0	0	0	0
Acidobacteria	0	0	0	0	0	0.0179725	0	0	0.0253041	0	0
Acidobacteria	0	0	0	0	0	0	0.0449012	0	0	0	0
Acidobacteria	0	0	0	0	0.0484131	0	0	0	0	0	0
Acidobacteria	0	0	0	0	0.0328731	0	0.014237	0	0	0	0
Acidobacteria	0	0	0	0	0	0	0.0443537	0	0	0	0
Acidobacteria	0	0	0	0	0	0	0	0	0	0	0.0545814
Acidobacteria	0	0.0180141	0	0	0.0262985	0	0	0	0	0	0
Acidobacteria	0	0	0.0154861	0	0	0	0	0	0	0	0.038207
Acidobacteria	0	0	0	0	0.0472177	0	0	0	0	0	0
Acidobacteria	0	0	0	0	0.0125516	0.029783	0	0	0	0	0
Acidobacteria	0	0	0	0	0	0	0	0	0	0	0
Acidobacteria	0	0	0	0	0	0	0	0	0	0	0.0538992
Acidobacteria	0.0299665	0	0	0.0173507	0	0	0	0	0	0	0
Acidobacteria	0	0	0	0	0.0298846	0	0.0153321	0	0	0	0
Acidobacteria	0	0	0	0	0	0.040053	0	0	0	0	0
Acidobacteria	0	0	0	0	0	0	0	0.0205582	0.0220737	0	0
Acidobacteria	0	0	0	0	0	0	0	0	0.041994	0	0
Acidobacteria	0	0	0	0	0	0	0	0	0	0.0520812	0
Acidobacteria	0	0	0	0	0	0	0	0	0	0	0
Acidobacteria	0	0	0	0	0	0	0	0	0	0	0
Acidobacteria	0	0	0	0	0	0	0	0	0	0	0.0532169
Acidobacteria	0.0183468	0	0	0.0161541	0	0.01027	0	0	0	0	0
Acidobacteria	0	0	0.0262591	0	0	0	0	0	0.0204586	0	0
Acidobacteria	0	0	0	0	0	0.0395395	0	0	0	0	0
Acidobacteria	0	0	0	0	0	0	0	0	0	0.0514135	0
Acidobacteria	0.0464786	0	0	0	0	0	0	0	0	0	0
Acidobacteria	0	0	0	0.0454709	0	0	0	0	0	0	0
Acidobacteria	0	0	0	0	0	0	0	0	0.0409172	0	0
Acidobacteria	0	0	0	0	0	0	0	0	0	0.00734479	0.0443474
Acidobacteria	0.0458671	0	0	0	0	0	0	0	0	0	0
Acidobacteria	0.0458671	0	0	0	0	0	0	0	0	0	0
Acidobacteria	0	0.0386017	0	0	0	0	0	0	0	0	0
Acidobacteria	0	0.0288226	0	0	0	0	0.0104039	0	0	0	0
Acidobacteria	0	0	0	0	0	0.0385125	0	0	0	0	0
Acidobacteria	0	0	0	0	0	0	0.0257361	0	0	0	0.0191035
Acidobacteria	0	0	0	0	0	0	0	0.041672	0	0	0
Acidobacteria	0	0	0	0	0	0	0	0.041672	0	0	0
Acidobacteria	0	0	0	0	0	0	0	0	0	0	0
Acidobacteria	0.0452555	0	0	0	0	0	0	0	0	0	0
Acidobacteria	0	0	0	0	0	0	0	0	0	0	0
Acidobacteria	0	0	0	0	0	0	0	0	0	0	0
Acidobacteria	0	0	0	0	0.0436316	0	0	0	0	0	0
Acidobacteria	0	0	0	0	0.0436316	0	0	0	0	0	0
Acidobacteria	0	0	0	0	0	0.0374855	0	0	0	0	0
Acidobacteria	0	0	0	0	0	0.0374855	0	0	0	0	0
Acidobacteria	0	0	0	0	0	0	0	0	0	0.0487427	0
Acidobacteria	0	0.0236757	0	0	0	0	0.014237	0	0	0	0
Acidobacteria	0	0	0	0	0	0.0251615	0	0.0127794	0	0	0
Acidobacteria	0	0	0	0	0	0	0.0394255	0	0	0	0
Acidobacteria	0	0	0	0	0	0	0	0	0	0	0
Acidobacteria	0	0.0226463	0	0	0	0.0056485	0.00876122	0	0	0	0
Acidobacteria	0	0	0	0.0424794	0	0	0	0	0	0	0
Acidobacteria	0	0	0	0	0.0304823	0	0	0	0	0	0
Acidobacteria	0	0	0	0	0	0.0364585	0	0	0	0	0
Acidobacteria	0.0324127	0	0	0.0101711	0	0	0	0	0	0	0
Acidobacteria	0	0.0154407	0	0.0113677	0	0.0107835	0	0	0	0	0
Acidobacteria	0	0.00772034	0	0.0329065	0	0	0	0	0	0	0
Acidobacteria	0	0	0	0	0	0	0	0	0	0	0.0477588
Acidobacteria	0	0	0	0	0	0.0354315	0	0	0	0	0
Acidobacteria	0	0	0	0	0	0	0	0.0383382	0	0	0
Acidobacteria	0	0	0	0	0	0	0	0	0	0.0460719	0
Acidobacteria	0.034859	0	0	0.00658131	0	0	0	0	0	0	0
Acidobacteria	0	0	0.0457851	0	0	0	0	0	0	0	0
Acidobacteria	0	0	0	0	0.0406431	0	0	0	0	0	0
Acidobacteria	0	0	0	0	0	0.034918	0	0	0	0	0
Acidobacteria	0.0409746	0	0	0	0	0	0	0	0	0	0
Acidobacteria	0.0409746	0	0	0	0	0	0	0	0	0	0
Acidobacteria	0.0189584	0	0	0.0215388	0	0	0	0	0	0	0
Acidobacteria	0	0.0344842	0	0	0	0	0	0	0	0	0
Acidobacteria	0	0	0	0	0	0	0	0	0	0	0
Acidobacteria	0	0	0	0	0	0	0	0	0	0	0.0457119
Acidobacteria	0.040363	0	0	0	0	0	0	0	0	0	0
Acidobacteria	0.0293549	0	0	0.0107694	0	0	0	0	0	0	0
Acidobacteria	0	0	0.0444385	0	0	0	0	0	0	0	0
Acidobacteria	0	0	0	0	0.0394477	0	0	0	0	0	0
Acidobacteria	0	0	0	0	0	0.033891	0	0	0	0	0
Acidobacteria	0	0	0	0	0	0	0.03614	0	0	0	0
Acidobacteria	0	0	0	0	0	0	0	0	0	0	0.0450297
Acidobacteria	0	0	0	0	0	0	0	0	0	0	0.0450297
Acidobacteria	0	0	0.0208726	0	0	0	0	0	0.0183051	0	0
Acidobacteria	0	0	0	0	0	0.0333775	0	0	0	0	0
Acidobacteria	0	0	0	0	0	0.023621	0	0.0105569	0	0	0
Acidobacteria	0	0	0	0	0	0	0	0	0	0	0
Acidobacteria	0.0128428	0	0	0.0257269	0	0	0	0	0	0	0
Acidobacteria	0	0.0329401	0	0	0	0	0	0	0	0	0
Acidobacteria	0	0	0	0.0382913	0	0	0	0	0	0	0
Acidobacteria	0	0	0	0.0382913	0	0	0	0	0	0	0
Acidobacteria	0.0262971	0.0102938	0	0	0	0	0	0	0	0	0
Acidobacteria	0	0.0185288	0	0	0	0	0	0.0150019	0	0	0
Acidobacteria	0	0	0	0	0	0	0	0	0	0.0420656	0
Acidobacteria	0	0	0.0417452	0	0	0	0	0	0	0	0
Acidobacteria	0	0	0	0	0	0	0	0	0	0.0413979	0
Acidobacteria	0	0	0	0	0	0	0	0	0	0	0
Acidobacteria	0.0201815	0	0	0.0167524	0	0	0	0	0	0	0
Acidobacteria	0	0	0	0	0	0	0.0334021	0	0	0	0
Acidobacteria	0	0	0	0	0	0	0	0.0338932	0	0	0
Acidobacteria	0	0	0	0	0	0	0	0	0	0.0407302	0
Acidobacteria	0	0	0	0	0	0	0	0	0	0	0
Acidobacteria	0	0.0308814	0	0	0	0	0	0	0	0	0
Acidobacteria	0	0.0169847	0.0181794	0	0	0	0	0	0	0	0
Acidobacteria	0	0	0	0	0	0	0	0	0	0.0400625	0
Acidobacteria	0	0	0	0	0	0	0	0	0	0.0400625	0
Acidobacteria	0	0	0	0	0	0	0	0	0	0.0400625	0
Acidobacteria	0	0	0	0	0	0	0	0	0	0	0
Acidobacteria	0	0	0	0	0	0	0	0	0	0	0.0409361
Acidobacteria	0	0	0	0	0	0	0	0	0	0	0.0409361
Acidobacteria	0.0360821	0	0	0	0	0	0	0	0	0	0
Acidobacteria	0.025074	0	0	0.0107694	0	0	0	0	0	0	0
Acidobacteria	0	0	0	0	0	0.0087295	0.0229982	0	0	0	0
Acidobacteria	0	0	0	0	0	0	0.032307	0	0	0	0
Acidobacteria	0	0	0	0	0	0	0	0.032782	0	0	0
Acidobacteria	0	0	0	0.0347014	0	0	0	0	0	0	0
Acidobacteria	0	0	0	0	0.0346662	0	0	0	0	0	0
Acidobacteria	0	0	0	0	0.0346662	0	0	0	0	0	0
Acidobacteria	0	0	0	0	0	0	0	0.0322263	0	0	0
Acidobacteria	0	0	0	0	0	0	0	0	0.0312263	0	0
Acidobacteria	0	0	0	0	0	0	0	0	0	0.0387271	0
Acidobacteria	0	0	0	0	0	0	0	0	0	0	0.0395715
Acidobacteria	0	0.0164701	0	0	0	0	0.0136894	0	0	0	0
Acidobacteria	0	0	0	0	0	0	0	0.0316707	0	0	0
Acidobacteria	0	0	0	0	0	0	0	0	0.0306879	0	0
Acidobacteria	0	0	0	0	0	0	0	0	0	0	0.0388893
Acidobacteria	0	0.0288226	0	0	0	0	0	0	0	0	0
Acidobacteria	0	0	0.0377054	0	0	0	0	0	0	0	0
Acidobacteria	0	0	0.0262591	0	0	0	0.00219031	0	0.00699899	0	0
Acidobacteria	0	0	0	0.0335048	0	0	0	0	0	0	0
Acidobacteria	0.0134543	0	0	0.0197439	0	0	0	0	0	0	0
Acidobacteria	0	0	0	0	0	0.007189	0	0	0	0	0.027973
Acidobacteria	0	0	0	0	0	0	0	0.0305595	0	0	0
Acidobacteria	0	0	0	0	0	0	0	0	0	0.036724	0
Acidobacteria	0	0	0	0	0	0	0	0	0	0.0360562	0
Acidobacteria	0	0	0	0	0	0	0	0	0	0	0.0368425
Acidobacteria	0	0.0185288	0	0	0	0	0	0.00944565	0	0	0
Acidobacteria	0	0	0	0	0	0	0.0290215	0	0	0	0
Acidobacteria	0.0171237	0	0	0.0143592	0	0	0	0	0	0	0
Acidobacteria	0	0.0267638	0	0	0	0	0	0	0	0	0
Acidobacteria	0	0	0.019526	0	0	0.0118105	0	0	0	0	0
Acidobacteria	0	0	0	0.0311116	0	0	0	0	0	0	0
Acidobacteria	0	0	0	0	0	0	0	0.0288926	0	0	0
Acidobacteria	0	0	0	0	0	0	0	0	0	0.0347208	0
Acidobacteria	0	0	0	0	0	0	0	0	0	0	0
Acidobacteria	0	0	0	0	0	0	0	0	0	0	0
Acidobacteria	0	0	0	0	0	0	0	0	0	0	0
Acidobacteria	0	0	0	0	0	0	0	0	0	0	0
Acidobacteria	0	0	0	0	0	0	0	0	0	0	0.0354779
Acidobacteria	0	0	0	0	0	0	0	0	0	0	0.0354779
Acidobacteria	0	0	0	0	0	0	0	0	0	0	0.0354779
Acidobacteria	0	0.0138966	0.0161594	0	0	0	0	0	0	0	0
Acidobacteria	0	0	0	0	0	0.0097565	0	0.01778	0	0	0
Acidobacteria	0	0	0	0	0	0	0	0	0	0.0340531	0
Acidobacteria	0	0	0	0	0	0	0	0	0	0	0.0347957
Acidobacteria	0.030578	0	0	0	0	0	0	0	0	0	0
Acidobacteria	0.0189584	0	0	0.0113677	0	0	0	0	0	0	0
Acidobacteria	0	0.00514689	0	0	0	0.02054	0	0	0	0	0
Acidobacteria	0	0	0	0	0.0298846	0	0	0	0	0	0
Acidobacteria	0	0	0	0	0	0	0	0	0	0.0227021	0
Acidobacteria	0.0299665	0	0	0	0	0	0	0	0	0	0
Acidobacteria	0	0.0169847	0	0.00957281	0	0	0	0	0	0	0
Acidobacteria	0	0	0.0222192	0	0	0	0	0	0.00861415	0	0
Acidobacteria	0	0	0	0.0293167	0	0	0	0	0	0	0
Acidobacteria	0	0	0	0	0.029287	0	0	0	0	0	0
Acidobacteria	0	0	0	0	0	0.0251615	0	0	0	0	0
Acidobacteria	0	0	0	0	0	0.02054	0	0	0	0	0.00614041
Acidobacteria	0	0	0	0	0	0	0	0	0.0263808	0	0
Acidobacteria	0	0	0	0	0	0	0	0	0	0.0327177	0
Acidobacteria	0	0	0	0	0	0	0	0	0	0	0.027973
Acidobacteria	0	0.0247051	0	0	0	0	0	0	0	0	0
Acidobacteria	0	0.0159554	0.0114463	0	0	0	0	0	0	0	0
Acidobacteria	0	0.00720565	0	0	0	0.006162	0	0.0122238	0	0	0
Acidobacteria	0	0	0	0	0	0	0	0.0266701	0	0	0
Acidobacteria	0	0	0	0	0	0	0	0.0266701	0	0	0
Acidobacteria	0	0	0	0	0	0	0	0	0	0	0.0327489
Acidobacteria	0.0287434	0	0	0	0	0	0	0	0	0	0
Acidobacteria	0.0287434	0	0	0	0	0	0	0	0	0	0
Acidobacteria	0.0287434	0	0	0	0	0	0	0	0	0	0
Acidobacteria	0	0	0	0	0	0	0	0	0.0253041	0	0
Acidobacteria	0	0	0	0	0	0	0	0	0	0.0313823	0
Acidobacteria	0	0	0	0	0	0	0	0	0	0.0227021	0.00886948
Acidobacteria	0	0	0	0	0	0	0	0	0	0	0.0320666
Acidobacteria	0	0	0	0	0.0274939	0	0	0	0	0	0
Acidobacteria	0	0	0	0	0	0.023621	0	0	0	0	0
Acidobacteria	0	0	0	0	0	0	0	0	0	0.0307146	0
Acidobacteria	0	0	0	0	0	0.0107835	0	0.013335	0	0	0
Acidobacteria	0	0	0	0	0	0	0	0	0.0242273	0	0
Acidobacteria	0	0	0	0	0	0	0	0	0	0	0
Acidobacteria	0.0269087	0	0	0	0	0	0	0	0	0	0
Acidobacteria	0.0165121	0	0	0.0101711	0	0	0	0	0	0	0
Acidobacteria	0	0.0226463	0	0	0	0	0	0	0	0	0
Acidobacteria	0	0.0226463	0	0	0	0	0	0	0	0	0
Acidobacteria	0	0	0.0296256	0	0	0	0	0	0	0	0
Acidobacteria	0	0	0	0	0.0262985	0	0	0	0	0	0
Acidobacteria	0	0	0	0	0	0.022594	0	0	0	0	0
Acidobacteria	0	0	0	0	0	0	0	0.0244476	0	0	0
Acidobacteria	0	0	0	0	0	0	0	0	0.0236889	0	0
Acidobacteria	0	0	0	0	0	0	0	0	0	0.0293792	0
Acidobacteria	0	0	0	0	0	0	0	0	0	0	0
Acidobacteria	0	0	0	0	0	0	0	0	0	0	0.0300198
Acidobacteria	0	0.014926	0	0	0	0	0	0.00777877	0	0	0
Acidobacteria	0	0	0.00875303	0	0	0.008216	0	0	0.00753738	0	0
Acidobacteria	0	0	0	0	0	0.0220805	0	0	0	0	0
Acidobacteria	0	0	0	0	0	0.0220805	0	0	0	0	0
Acidobacteria	0	0	0	0	0	0	0.0235458	0	0	0	0
Acidobacteria	0	0	0	0	0	0	0	0	0	0.0287115	0
Acidobacteria	0	0	0	0	0	0	0	0	0	0	0
Acidobacteria	0.0256856	0	0	0	0	0	0	0	0	0	0
Acidobacteria	0	0	0	0	0	0.021567	0	0	0	0	0
Acidobacteria	0	0	0	0	0	0	0	0	0.0226121	0	0
Acidobacteria	0	0	0	0	0	0	0	0	0.0226121	0	0
Acidobacteria	0	0	0	0	0	0	0	0	0	0	0
Acidobacteria	0	0	0	0	0	0	0	0	0	0	0
Acidobacteria	0	0	0	0	0	0	0	0	0	0	0.0286553
Acidobacteria	0	0	0	0	0	0	0	0	0	0	0.0286553
Acidobacteria	0	0	0	0	0	0	0	0	0	0	0.0286553
Acidobacteria	0	0	0	0.0245303	0	0	0	0	0	0	0
Acidobacteria	0	0	0	0	0	0.0210535	0	0	0	0	0
Acidobacteria	0	0	0	0	0	0	0.0224506	0	0	0	0
Acidobacteria	0	0	0	0	0	0	0	0.0227807	0	0	0
Acidobacteria	0	0	0	0	0	0	0	0.0161132	0	0.0080125	0
Acidobacteria	0	0	0	0	0	0	0	0	0	0.027376	0
Acidobacteria	0	0	0.0269324	0	0	0	0	0	0	0	0
Acidobacteria	0	0	0	0	0	0	0.021903	0	0	0	0
Acidobacteria	0	0	0	0	0	0	0	0	0	0.0267083	0
Acidobacteria	0	0	0	0	0	0	0	0	0	0	0
Acidobacteria	0	0	0	0	0	0	0	0	0	0	0.0170567
Acidobacteria	0.0238509	0	0	0	0	0	0	0	0	0	0
Acidobacteria	0	0	0	0	0.02331	0	0	0	0	0	0
Acidobacteria	0	0	0	0	0.0197239	0	0.00328546	0	0	0	0
Acidobacteria	0	0	0	0	0	0.0200265	0	0	0	0	0
Acidobacteria	0	0	0	0	0	0.012324	0	0	0	0	0.010234
Acidobacteria	0	0	0	0	0	0	0	0	0	0.0260406	0
Acidobacteria	0	0	0	0	0	0	0	0	0	0	0
Acidobacteria	0	0	0	0	0	0	0	0	0	0	0
Acidobacteria	0	0	0	0	0	0	0	0	0	0	0
Acidobacteria	0	0	0	0	0	0	0	0	0	0	0.0266084
Acidobacteria	0	0	0	0.0227354	0	0	0	0	0	0	0
Acidobacteria	0	0	0	0	0.0227123	0	0	0	0	0	0
Acidobacteria	0	0	0	0	0	0	0.0208079	0	0	0	0
Acidobacteria	0	0	0	0	0	0	0	0.0211138	0	0	0
Acidobacteria	0	0	0	0	0	0	0	0	0	0.0253729	0
Acidobacteria	0	0	0.0100996	0	0	0	0	0	0	0	0
Acidobacteria	0	0	0	0.0221371	0	0	0	0	0	0	0
Acidobacteria	0	0	0	0.0221371	0	0	0	0	0	0	0
Acidobacteria	0	0	0	0	0	0	0.0202603	0	0	0	0
Acidobacteria	0	0	0	0	0	0	0.0202603	0	0	0	0
Acidobacteria	0	0	0	0	0	0	0.0131418	0.00722315	0	0	0
Acidobacteria	0	0	0	0	0	0	0	0	0	0	0
Acidobacteria	0	0	0	0	0	0	0	0	0	0	0
Acidobacteria	0	0	0	0	0	0	0	0	0	0	0.0252439
Acidobacteria	0	0	0	0	0	0	0	0	0	0	0.0252439
Acidobacteria	0	0	0	0.0215388	0	0	0	0	0	0	0
Acidobacteria	0	0	0	0	0	0	0.0197127	0	0	0	0
Acidobacteria	0	0	0	0	0	0	0	0.0200026	0	0	0
Acidobacteria	0	0	0	0	0	0	0	0	0	0	0
Acidobacteria	0	0	0	0	0.0209193	0	0	0	0	0	0
Acidobacteria	0	0	0	0	0.0209193	0	0	0	0	0	0
Acidobacteria	0	0	0	0	0	0	0.0191652	0	0	0	0
Acidobacteria	0	0	0	0	0	0	0	0.0194469	0	0	0
Acidobacteria	0	0	0	0	0	0	0	0	0	0	0
Acidobacteria	0	0	0	0	0	0	0	0	0	0	0.0238794
Acidobacteria	0	0	0	0	0	0	0	0	0	0	0.0238794
Acidobacteria	0	0.0174994	0	0	0	0	0	0	0	0	0
Acidobacteria	0	0.0174994	0	0	0	0	0	0	0	0	0
Acidobacteria	0	0.0174994	0	0	0	0	0	0	0	0	0
Acidobacteria	0	0	0	0.0203422	0	0	0	0	0	0	0
Acidobacteria	0	0	0	0.0203422	0	0	0	0	0	0	0
Acidobacteria	0	0	0	0	0	0.017459	0	0	0	0	0
Acidobacteria	0	0	0	0	0	0	0.0186176	0	0	0	0
Acidobacteria	0	0	0	0	0	0	0.0186176	0	0	0	0
Acidobacteria	0	0	0	0	0	0	0.0186176	0	0	0	0
Acidobacteria	0	0	0	0	0	0	0	0	0	0.0227021	0
Acidobacteria	0	0	0	0	0	0	0	0	0	0.0227021	0
Acidobacteria	0	0	0	0	0	0	0	0	0	0.0227021	0
Acidobacteria	0	0	0	0	0	0	0	0	0	0	0
Acidobacteria	0	0	0	0.0197439	0	0	0	0	0	0	0
Acidobacteria	0	0	0	0	0.0197239	0	0	0	0	0	0
Acidobacteria	0	0	0	0	0.0197239	0	0	0	0	0	0
Acidobacteria	0	0	0	0	0.0197239	0	0	0	0	0	0
Acidobacteria	0	0	0	0	0	0.0169455	0	0	0	0	0
Acidobacteria	0	0	0	0	0	0	0.01807	0	0	0	0
Acidobacteria	0	0	0	0	0	0	0	0.0183357	0	0	0
Acidobacteria	0	0	0	0	0	0	0	0	0	0	0.0225148
Acidobacteria	0	0	0	0	0	0	0	0	0	0	0.0225148
Acidobacteria	0.0195699	0	0	0	0	0	0	0	0	0	0
Acidobacteria	0	0	0	0.0191456	0	0	0	0	0	0	0
Acidobacteria	0	0	0	0	0.0191262	0	0	0	0	0	0
Acidobacteria	0	0	0	0	0	0.016432	0	0	0	0	0
Acidobacteria	0	0	0	0	0	0	0	0	0	0	0
Acidobacteria	0	0	0	0	0	0	0	0	0	0	0.0218326
Acidobacteria	0	0.0159554	0	0	0	0	0	0	0	0	0
Acidobacteria	0	0	0	0	0.0185285	0	0	0	0	0	0
Acidobacteria	0	0	0	0	0	0	0.0169749	0	0	0	0
Acidobacteria	0	0	0	0	0	0	0	0.0172244	0	0	0
Acidobacteria	0	0	0	0	0	0	0	0	0	0	0
Acidobacteria	0	0	0	0	0	0	0	0	0	0	0
Acidobacteria	0	0	0	0	0	0	0	0	0	0	0
Acidobacteria	0	0	0	0	0	0	0	0	0	0	0.0211503
Acidobacteria	0	0.0154407	0	0	0	0	0	0	0	0	0
Acidobacteria	0	0	0	0	0.0179308	0	0	0	0	0	0
Acidobacteria	0	0	0	0	0	0	0	0	0	0.0200312	0
Acidobacteria	0	0	0	0	0	0	0	0	0	0	0
Acidobacteria	0	0	0	0	0	0	0	0	0	0	0.020468
Acidobacteria	0.0177353	0	0	0	0	0	0	0	0	0	0
Acidobacteria	0.0177353	0	0	0	0	0	0	0	0	0	0
Acidobacteria	0.00795029	0	0	0.00957281	0	0	0	0	0	0	0
Acidobacteria	0	0	0	0	0	0	0	0.0161132	0	0	0
Acidobacteria	0	0	0	0	0	0	0	0.0161132	0	0	0
Acidobacteria	0	0	0	0	0	0	0	0	0	0.0193635	0
Acidobacteria	0	0	0	0	0	0	0	0	0	0	0
Acidobacteria	0	0	0	0	0	0	0	0	0	0	0.0197858
Acidobacteria	0	0	0	0	0	0	0	0	0	0	0.0197858
Acidobacteria	0	0	0	0	0.0167354	0	0	0	0	0	0
Acidobacteria	0	0	0	0	0	0	0.0153321	0	0	0	0
Acidobacteria	0	0	0	0	0	0	0	0	0	0.0186958	0
Acidobacteria	0	0	0	0	0	0	0	0	0	0	0
Acidobacteria	0	0	0	0	0	0	0	0	0	0	0.0191035
Acidobacteria	0	0	0	0	0	0	0	0	0	0	0.0191035
Acidobacteria	0.00489249	0	0	0.0113677	0	0	0	0	0	0	0
Acidobacteria	0	0.0138966	0	0	0	0	0	0	0	0	0
Acidobacteria	0	0	0.0181794	0	0	0	0	0	0	0	0
Acidobacteria	0	0	0.0181794	0	0	0	0	0	0	0	0
Acidobacteria	0	0	0	0.0161541	0	0	0	0	0	0	0
Acidobacteria	0	0	0	0	0.0161377	0	0	0	0	0	0
Acidobacteria	0	0	0	0	0	0.0138645	0	0	0	0	0
Acidobacteria	0	0	0	0	0	0	0	0	0.0145364	0	0
Acidobacteria	0	0	0	0	0	0	0	0	0	0	0
Acidobacteria	0	0	0	0	0	0	0	0	0	0	0.0184212
Acidobacteria	0.0159006	0	0	0	0	0	0	0	0	0	0
Acidobacteria	0.0159006	0	0	0	0	0	0	0	0	0	0
Acidobacteria	0	0	0	0	0.01554	0	0	0	0	0	0
Acidobacteria	0	0	0	0	0	0.013351	0	0	0	0	0
Acidobacteria	0	0	0	0	0	0	0	0.0144463	0	0	0
Acidobacteria	0	0	0	0	0	0	0	0.0144463	0	0	0
Acidobacteria	0	0	0	0	0	0	0	0	0	0	0
Acidobacteria	0	0	0	0	0	0	0	0	0	0	0
Acidobacteria	0	0	0	0	0	0	0	0	0	0	0.017739
Acidobacteria	0.015289	0	0	0	0	0	0	0	0	0	0
Acidobacteria	0.015289	0	0	0	0	0	0	0	0	0	0
Acidobacteria	0	0.0128672	0	0	0	0	0	0	0	0	0
Acidobacteria	0	0	0	0.0149575	0	0	0	0	0	0	0
Acidobacteria	0	0	0	0	0	0.0128375	0	0	0	0	0
Acidobacteria	0	0	0	0	0	0	0	0.0138907	0	0	0
Acidobacteria	0	0	0	0	0	0	0	0	0	0.0166927	0
Acidobacteria	0	0	0	0	0	0	0	0	0	0	0
Acidobacteria	0	0	0	0	0	0	0	0	0	0	0.0170567
Acidobacteria	0	0	0	0	0	0	0	0	0	0	0.0170567
Acidobacteria	0	0	0	0.0143592	0	0	0	0	0	0	0
Acidobacteria	0	0	0	0	0.0143446	0	0	0	0	0	0
Acidobacteria	0	0	0	0.0137609	0	0	0	0	0	0	0
Acidobacteria	0	0	0	0	0.0137469	0	0	0	0	0	0
Acidobacteria	0	0	0	0	0.0137469	0	0	0	0	0	0
Acidobacteria	0	0	0	0	0	0	0.0125943	0	0	0	0
Acidobacteria	0	0	0	0	0	0	0	0.0127794	0	0	0
Acidobacteria	0.0134543	0	0	0	0	0	0	0	0	0	0
Acidobacteria	0	0	0	0.0131626	0	0	0	0	0	0	0
Acidobacteria	0	0	0	0	0	0.011297	0	0	0	0	0
Acidobacteria	0	0	0	0	0	0	0	0	0	0.0146896	0
Acidobacteria	0	0	0	0	0	0	0	0	0	0	0
Acidobacteria	0	0	0	0	0	0	0	0	0	0	0.0150099
Acidobacteria	0.0128428	0	0	0	0	0	0	0	0	0	0
Acidobacteria	0.0128428	0	0	0	0	0	0	0	0	0	0
Acidobacteria	0	0.0108085	0	0	0	0	0	0	0	0	0
Acidobacteria	0	0	0	0	0.0125516	0	0	0	0	0	0
Acidobacteria	0	0	0	0	0.0125516	0	0	0	0	0	0
Acidobacteria	0	0	0	0	0	0	0	0.0116682	0	0	0
Acidobacteria	0	0	0	0	0	0	0	0	0	0.0140219	0
Acidobacteria	0	0	0	0	0	0	0	0	0	0	0
Acidobacteria	0	0	0	0	0	0	0	0	0	0	0.0143276
Acidobacteria	0	0	0	0	0	0	0	0	0	0	0.0143276
Acidobacteria	0	0.0102938	0	0	0	0	0	0	0	0	0
Acidobacteria	0	0	0	0	0	0.01027	0	0	0	0	0
Acidobacteria	0.0116197	0	0	0	0	0	0	0	0	0	0
Acidobacteria	0	0.00514689	0	0	0.00537924	0	0	0	0	0	0
Acidobacteria	0	0	0.0127929	0	0	0	0	0	0	0	0
Acidobacteria	0	0	0	0	0.0113562	0	0	0	0	0	0
Acidobacteria	0	0	0	0	0	0	0	0.0105569	0	0	0
Acidobacteria	0	0	0	0	0	0	0	0.0105569	0	0	0
Acidobacteria	0	0	0	0	0	0	0	0.0105569	0	0	0
Acidobacteria	0	0	0	0	0	0	0	0.0105569	0	0	0
Acidobacteria	0	0	0	0	0	0	0	0	0.0102293	0	0
Acidobacteria	0	0	0	0	0	0	0	0	0	0	0.0129631
Acidobacteria	0.0110081	0	0	0	0	0	0	0	0	0	0
Acidobacteria	0	0.00926441	0	0	0	0	0	0	0	0	0
Acidobacteria	0	0	0.0121196	0	0	0	0	0	0	0	0
Acidobacteria	0	0	0	0	0.0107585	0	0	0	0	0	0
Acidobacteria	0	0	0	0	0.0107585	0	0	0	0	0	0
Acidobacteria	0	0	0	0	0	0	0	0.0100013	0	0	0
Acidobacteria	0	0	0	0	0	0	0	0	0	0.0120187	0
Acidobacteria	0	0	0	0	0	0	0	0	0	0	0.0122808
Acidobacteria	0	0	0	0	0	0	0	0	0	0	0.0122808
Acidobacteria	0.0103965	0	0	0	0	0	0	0	0	0	0
Acidobacteria	0.0103965	0	0	0	0	0	0	0	0	0	0
Acidobacteria	0	0	0.0114463	0	0	0	0	0	0	0	0
Acidobacteria	0	0	0	0	0	0	0	0	0	0	0
Acidobacteria	0	0	0	0	0	0	0	0	0	0	0.0115986
Acidobacteria	0	0.00823503	0	0	0	0	0	0	0	0	0
Acidobacteria	0	0	0	0	0	0.008216	0	0	0	0	0
Acidobacteria	0	0	0	0	0	0.008216	0	0	0	0	0
Acidobacteria	0	0	0	0	0	0.008216	0	0	0	0	0
Acidobacteria	0	0	0	0	0	0.008216	0	0	0	0	0
Acidobacteria	0	0	0	0	0	0	0	0.00889002	0	0	0
Acidobacteria	0	0	0	0	0	0	0	0	0	0.0106833	0
Acidobacteria	0	0	0	0	0	0	0	0	0	0	0
Acidobacteria	0	0	0	0	0	0	0	0	0	0	0.0109163
Acidobacteria	0.00917341	0	0	0	0	0	0	0	0	0	0
Acidobacteria	0	0	0	0	0	0.0077025	0	0	0	0	0
Acidobacteria	0	0	0	0	0	0	0	0	0.00807576	0	0
Acidobacteria	0	0	0	0	0	0	0	0	0	0	0
Acidobacteria	0.00856185	0	0	0	0	0	0	0	0	0	0
Acidobacteria	0	0.00720565	0	0	0	0	0	0	0	0	0
Acidobacteria	0	0.00720565	0	0	0	0	0	0	0	0	0
Acidobacteria	0	0	0	0	0.0083677	0	0	0	0	0	0
Acidobacteria	0	0	0	0	0.0083677	0	0	0	0	0	0
Acidobacteria	0	0	0	0	0	0	0	0.00777877	0	0	0
Acidobacteria	0	0	0	0	0	0	0	0.00777877	0	0	0
Acidobacteria	0	0	0	0	0	0	0	0	0	0.00934792	0
Acidobacteria	0	0	0	0	0	0	0	0	0	0	0.00955175
Acidobacteria	0.00795029	0	0	0	0	0	0	0	0	0	0
Acidobacteria	0	0.00669096	0	0	0	0	0	0	0	0	0
Acidobacteria	0	0	0	0	0	0.0066755	0	0	0	0	0
Acidobacteria	0	0	0	0	0	0	0.00711849	0	0	0	0
Acidobacteria	0	0	0	0	0	0	0	0	0.00699899	0	0
Acidobacteria	0	0	0	0	0	0	0	0	0	0.00868021	0
Acidobacteria	0	0	0	0	0	0	0	0	0	0	0
Acidobacteria	0	0	0	0	0	0	0	0	0	0	0
Acidobacteria	0	0.00617627	0	0	0	0	0	0	0	0	0
Acidobacteria	0	0.00617627	0	0	0	0	0	0	0	0	0
Acidobacteria	0	0.00617627	0	0	0	0	0	0	0	0	0
Acidobacteria	0	0	0	0	0	0	0	0	0	0	0
Acidobacteria	0	0	0	0	0	0.0056485	0	0	0	0	0
Acidobacteria	0	0	0	0	0	0	0	0	0.00592222	0	0
Acidobacteria	0	0	0	0	0	0	0	0	0	0	0.00750495
Acidobacteria	0.00611561	0	0	0	0	0	0	0	0	0	0
Acidobacteria	0	0.00514689	0	0	0	0	0	0	0	0	0
Acidobacteria	0	0	0.0067331	0	0	0	0	0	0	0	0
Acidobacteria	0	0	0.0067331	0	0	0	0	0	0	0	0
Acidobacteria	0	0	0	0	0	0	0.00547576	0	0	0	0
Acidobacteria	0	0	0	0	0	0	0	0	0	0.00667708	0
Acidobacteria	0	0	0	0	0	0	0	0	0	0	0
Acidobacteria	0	0	0	0	0	0	0	0	0	0	0.00682268
Acidobacteria	0	0.0046322	0	0	0	0	0	0	0	0	0
Acidobacteria	0	0	0.00605979	0	0	0	0	0	0	0	0
Acidobacteria	0	0	0	0	0	0	0.00492818	0	0	0	0
Acidobacteria	0	0	0	0	0	0	0.00492818	0	0	0	0
Acidobacteria	0	0	0	0	0	0	0.00492818	0	0	0	0
Acidobacteria	0	0.00411751	0	0	0	0	0	0	0	0	0
Acidobacteria	0	0	0	0	0.00478154	0	0	0	0	0	0
Acidobacteria	0	0	0	0	0.00478154	0	0	0	0	0	0
Acidobacteria	0	0	0	0	0	0	0	0	0	0.00534167	0
Acidobacteria	0	0	0	0	0	0	0	0	0	0	0.00545814
Acidobacteria	0	0	0	0	0	0	0	0	0	0	0.00477587
Acidobacteria	0	0	0	0.00358981	0	0	0	0	0	0	0
Acidobacteria	0	0	0	0	0	0	0	0	0	0	0.00409361
Acidobacteria	0	0.00205876	0	0	0	0	0	0	0	0	0
Acidobacteria	0	0	0	0	0	0	0	0.00222251	0	0	0
Acidobacteria	0	0	0	0	0	0	0	0	0	0	0.00272907
Acidobacteria	0	0	0	0	0	0	0	0	0	0	0
Acidobacteria	0	0	0	0	0	0	0	0	0	0	0.0020468
Acidobacteria	0	0	0	0	0	0	0	0	0	0	0.0020468
Actinobacteria	0.226889	0.302123	0.209399	0.190858	0.25641	0.206427	0.59631	0.531735	0.183589	0.272425	0.361602
Actinobacteria	0	0.0504395	0.0545381	0	0	0.0097565	0.221768	0	0	0.429336	0.246981
Actinobacteria	0	0.120437	0.0181794	0	0.298846	0.0220805	0.227792	0	0	0	0.0914239
Actinobacteria	0	0.286682	0	0	0	0.130429	0.0810413	0.11557	0	0	0.0900594
Actinobacteria	0	0	0	0	0	0	0.0629713	0	0	0.488095	0.163744
Actinobacteria	0	0	0	0	0	0	0	0	0	0.112843	0.396398
Actinobacteria	0.034859	0.0766887	0.150148	0.0209405	0.0484131	0.083187	0.0739228	0.104458	0.0339182	0	0
Actinobacteria	0.102131	0.0658802	0	0.272227	0.154802	0.0035945	0	0	0	0	0
Actinobacteria	0.0960151	0.038087	0	0.0765825	0.381328	0	0	0	0	0	0
Actinobacteria	0	0	0.268651	0	0	0	0	0	0.307417	0	0
Actinobacteria	0	0	0	0	0	0	0	0	0	0.377255	0
Actinobacteria	0.0960151	0.0808062	0	0.0981213	0.180503	0.033891	0	0	0	0	0
Actinobacteria	0	0.129702	0	0	0.0932401	0.058539	0.112253	0	0	0	0
Actinobacteria	0.142494	0.0185288	0	0.135216	0	0	0.118276	0	0	0	0
Actinobacteria	0.0935688	0.0216169	0.0148128	0.0245303	0.0902516	0.053404	0.0186176	0.0911228	0	0	0
Actinobacteria	0.0470902	0.0355136	0	0.0472658	0.0406431	0	0.193294	0.0116682	0	0.0120187	0
Actinobacteria	0	0.0823503	0	0.0532488	0.147032	0.0354315	0.0574955	0	0	0	0
Actinobacteria	0	0.0962469	0.0801239	0	0	0.10424	0	0.0700089	0	0	0
Actinobacteria	0	0.0144113	0	0	0.360409	0	0	0	0	0	0
Actinobacteria	0	0.148745	0.010773	0	0	0.0128375	0.124847	0.0138907	0	0	0
Actinobacteria	0.0318012	0.0473514	0	0.0526505	0.0830793	0.0241345	0.0235458	0	0	0.0100156	0.0709559
Actinobacteria	0	0.0802915	0	0	0	0.0138645	0.165916	0.0122238	0.0371485	0	0
Actinobacteria	0.0159006	0.0180141	0	0.0221371	0.2331	0	0	0	0	0.0106833	0.0231971
Actinobacteria	0	0	0	0	0	0	0.0344973	0	0	0.0707771	0.201269
Actinobacteria	0	0.0118379	0	0	0	0	0.0235458	0.191136	0.0263808	0	0.027973
Actinobacteria	0.0538174	0.0252198	0	0.0472658	0.0304823	0.0189995	0.0914452	0	0	0	0
Actinobacteria	0.0366937	0	0	0.097523	0	0	0.130871	0	0	0	0
Actinobacteria	0	0.0766887	0	0	0	0.103727	0	0.0555627	0	0	0
Actinobacteria	0.141882	0	0	0.0957281	0.0286893	0	0	0	0	0	0
Actinobacteria	0.050148	0.0772034	0	0.0197439	0	0	0.0881598	0	0	0	0
Actinobacteria	0	0.0324254	0.0612712	0	0	0.037999	0.00438061	0.0277813	0.0565303	0.0080125	0.00955175
Actinobacteria	0.0672717	0.0308814	0	0.0562403	0.0890562	0	0	0	0	0	0
Actinobacteria	0.0544289	0	0	0.0723944	0.0627578	0	0.0514722	0	0	0	0
Actinobacteria	0	0	0	0	0	0	0	0.195581	0.0306879	0	0
Actinobacteria	0.0623792	0	0	0.18308	0	0	0	0	0	0	0
Actinobacteria	0.0146775	0.0185288	0	0.0143592	0.0131492	0.042107	0.0251885	0.0205582	0.0533	0	0.0143276
Actinobacteria	0.111916	0	0	0.112481	0	0	0	0	0	0	0
Actinobacteria	0	0.0334548	0.0558847	0	0	0.024648	0.00711849	0.0366714	0.0242273	0	0.017739
Actinobacteria	0.0996844	0	0	0.102309	0	0	0	0	0	0	0
Actinobacteria	0.085007	0	0	0.111882	0	0	0	0	0	0	0
Actinobacteria	0	0.111173	0.0114463	0	0	0.032864	0.00383303	0.00722315	0	0	0
Actinobacteria	0	0.0205876	0	0	0	0	0	0.103902	0.0398404	0	0
Actinobacteria	0	0	0	0	0	0	0	0	0	0.0821281	0.0327489
Actinobacteria	0	0.0288226	0	0.0191456	0	0	0.111158	0	0	0	0
Actinobacteria	0	0	0	0	0	0	0	0	0	0.0467396	0.150099
Actinobacteria	0	0	0	0	0.169147	0	0	0	0	0	0
Actinobacteria	0	0	0	0	0	0	0	0	0	0.0387271	0.0989288
Actinobacteria	0	0	0	0.121455	0.0424362	0	0	0	0	0	0
Actinobacteria	0	0	0.138702	0	0	0	0	0	0.0145364	0	0
Actinobacteria	0	0	0	0	0	0	0	0	0	0.156244	0
Actinobacteria	0	0.0159554	0	0	0.130297	0	0	0	0	0	0
Actinobacteria	0	0	0	0	0	0	0	0	0	0.108169	0
Actinobacteria	0	0.0200729	0	0	0	0.0559715	0	0.0388939	0.0123828	0	0
Actinobacteria	0	0	0	0	0.144044	0	0	0	0	0	0
Actinobacteria	0	0.0746299	0	0	0	0	0.0520197	0	0	0	0
Actinobacteria	0	0	0	0	0	0	0.0251885	0	0	0.0440687	0.0859657
Actinobacteria	0	0.0288226	0.0114463	0	0	0	0	0.0277813	0.0613758	0	0
Actinobacteria	0	0	0	0	0	0	0	0	0	0.0267083	0.0832367
Actinobacteria	0	0	0	0	0	0	0.123752	0	0	0	0
Actinobacteria	0	0	0	0	0	0	0	0	0	0	0.15351
Actinobacteria	0	0	0	0	0	0	0.0312118	0.055007	0	0	0.0320666
Actinobacteria	0.0189584	0	0	0.0137609	0	0	0.0881598	0	0	0	0
Actinobacteria	0.0293549	0.0411751	0	0.011966	0	0.0077025	0.0109515	0.0083344	0.00646061	0	0
Actinobacteria	0	0	0	0	0	0.080106	0	0.0294482	0	0	0
Actinobacteria	0.0464786	0	0	0.0323082	0	0	0.0416158	0	0	0	0
Actinobacteria	0	0.0211023	0.0188527	0	0	0.0159185	0	0.0577852	0	0	0
Actinobacteria	0.0801145	0	0	0.0382913	0	0	0	0	0	0	0
Actinobacteria	0	0	0.0552114	0	0	0.0200265	0	0.0144463	0.0253041	0	0
Actinobacteria	0	0.0375723	0	0	0	0.0313235	0.0301167	0	0	0	0
Actinobacteria	0.0623792	0	0	0.0191456	0	0	0.0295691	0	0	0	0
Actinobacteria	0	0	0	0.0927366	0.0197239	0	0	0	0	0	0
Actinobacteria	0	0.0174994	0.0653111	0	0	0	0	0	0.0301495	0	0
Actinobacteria	0	0	0	0	0	0	0.0996589	0	0	0	0
Actinobacteria	0	0.0334548	0.0121196	0	0	0.0159185	0.00876122	0.0233363	0.00484546	0	0
Actinobacteria	0.0440324	0	0	0.0287184	0.0358616	0	0	0	0	0	0
Actinobacteria	0	0	0.0444385	0	0	0.0415935	0	0.01778	0	0	0
Actinobacteria	0	0.0638215	0	0	0	0.012324	0.0164273	0	0	0	0
Actinobacteria	0	0	0	0	0	0	0.0958258	0	0	0	0
Actinobacteria	0.0519827	0	0	0.0347014	0.0149423	0	0	0	0	0	0
Actinobacteria	0	0	0	0	0	0	0.0876122	0	0	0	0
Actinobacteria	0.0960151	0	0	0	0	0	0	0	0	0	0
Actinobacteria	0	0	0	0	0	0	0.0837792	0	0	0	0
Actinobacteria	0	0	0	0	0	0	0	0	0	0.100156	0
Actinobacteria	0	0	0	0	0.0890562	0	0	0	0	0	0
Actinobacteria	0	0	0	0	0	0	0	0	0	0	0.0996111
Actinobacteria	0	0	0	0	0	0	0.0766607	0	0	0	0
Actinobacteria	0	0	0	0	0	0	0	0	0	0	0.0955175
Actinobacteria	0	0	0	0	0	0	0	0	0	0	0
Actinobacteria	0.0519827	0	0	0.0293167	0	0	0	0	0	0	0
Actinobacteria	0	0	0	0	0.0794932	0	0	0	0	0	0
Actinobacteria	0.0128428	0.0159554	0	0.0364963	0	0	0.0104039	0	0	0	0
Actinobacteria	0.0409746	0	0	0.0382913	0	0	0	0	0	0	0
Actinobacteria	0	0.0123525	0	0	0	0	0	0	0	0.0333854	0.0354779
Actinobacteria	0	0.0164701	0.0141395	0	0	0	0.0339497	0	0.00484546	0	0
Actinobacteria	0	0	0.00740641	0	0	0.0580255	0	0	0	0	0
Actinobacteria	0	0.0406604	0	0	0	0	0.0235458	0	0	0	0
Actinobacteria	0	0	0.0545381	0	0	0.013351	0	0	0.00753738	0	0
Actinobacteria	0	0	0	0	0	0	0	0	0	0.0340531	0.0293375
Actinobacteria	0	0	0	0	0	0	0	0	0	0	0
Actinobacteria	0.0342474	0	0	0.0370947	0	0	0	0	0	0	0
Actinobacteria	0	0.0591893	0	0	0	0	0	0	0	0	0
Actinobacteria	0	0	0	0	0	0	0	0	0	0.075451	0
Actinobacteria	0	0.0576452	0	0	0	0	0	0	0	0	0
Actinobacteria	0	0	0	0	0	0	0	0.0472283	0.0145364	0	0
Actinobacteria	0.015289	0	0	0.0209405	0.029287	0	0	0	0	0	0
Actinobacteria	0	0	0	0.0131626	0.0514016	0	0	0	0	0	0
Actinobacteria	0.0201815	0	0	0.017949	0.0119539	0	0.0131418	0	0	0	0
Actinobacteria	0	0	0	0	0	0	0.0585906	0	0	0	0
Actinobacteria	0.0275202	0.0308814	0	0	0	0	0	0	0	0	0
Actinobacteria	0	0.0144113	0	0	0	0.013351	0.0186176	0.0083344	0	0	0
Actinobacteria	0	0	0	0.0197439	0.0239077	0	0.0164273	0	0	0	0
Actinobacteria	0	0	0	0	0	0.0354315	0	0.0183357	0	0	0
Actinobacteria	0.0293549	0	0	0.0317099	0	0	0	0	0	0	0
Actinobacteria	0	0	0	0.0604284	0	0	0	0	0	0	0
Actinobacteria	0.0214046	0	0	0.0311116	0.00717232	0	0	0	0	0	0
Actinobacteria	0	0	0	0	0.0591716	0	0	0	0	0	0
Actinobacteria	0	0	0	0	0	0	0	0	0.0533	0	0
Actinobacteria	0	0	0.00875303	0	0	0.007189	0	0.0272257	0.0118444	0	0
Actinobacteria	0	0	0	0	0.0173331	0	0.0372352	0	0	0	0
Actinobacteria	0	0	0	0	0	0	0	0	0.0360717	0	0
Actinobacteria	0	0.0252198	0	0	0	0.007189	0.0175224	0	0	0	0
Actinobacteria	0	0.0205876	0	0	0	0.019513	0.00930879	0	0	0	0
Actinobacteria	0	0	0	0	0	0	0.0306643	0.0216694	0	0	0
Actinobacteria	0	0	0	0	0	0	0	0	0.039302	0.00400625	0.0109163
Actinobacteria	0.0214046	0	0	0.0352997	0	0	0	0	0	0	0
Actinobacteria	0	0.0257345	0	0	0.00717232	0.006162	0.0109515	0	0	0	0
Actinobacteria	0.034859	0	0	0.0215388	0	0	0	0	0	0	0
Actinobacteria	0	0	0	0	0	0	0	0.0455614	0.00592222	0	0
Actinobacteria	0	0.0102938	0	0	0	0	0.0120467	0	0	0	0.0341134
Actinobacteria	0	0	0	0	0	0	0	0	0	0	0.0620864
Actinobacteria	0	0	0	0	0	0	0	0	0	0.0080125	0.0375247
Actinobacteria	0	0.0458073	0	0	0	0	0	0	0	0	0
Actinobacteria	0	0	0.0599246	0	0	0	0	0	0	0	0
Actinobacteria	0.0299665	0	0	0.0221371	0	0	0	0	0	0	0
Actinobacteria	0	0.0169847	0	0	0.03108	0	0	0	0	0	0
Actinobacteria	0	0.0241904	0.0249125	0	0	0	0	0	0	0	0
Actinobacteria	0	0	0	0	0	0	0	0	0	0.0560875	0
Actinobacteria	0	0	0	0	0	0	0	0.046117	0	0	0
Actinobacteria	0.0483133	0	0	0	0	0	0	0	0	0	0
Actinobacteria	0	0	0	0	0	0	0	0	0.0425323	0	0
Actinobacteria	0	0	0	0	0	0	0	0	0.041994	0	0
Actinobacteria	0	0	0	0	0.0454247	0	0	0	0	0	0
Actinobacteria	0	0.0386017	0	0	0	0	0	0	0	0	0
Actinobacteria	0	0	0	0	0	0.0385125	0	0	0	0	0
Actinobacteria	0	0	0	0	0	0	0	0	0	0	0.0511701
Actinobacteria	0	0	0	0	0	0	0.0394255	0	0	0	0
Actinobacteria	0	0	0	0	0	0	0.0388779	0	0	0	0
Actinobacteria	0	0.0241904	0	0	0	0.0107835	0	0	0	0	0
Actinobacteria	0	0	0	0	0.0400454	0	0	0	0	0	0
Actinobacteria	0	0	0	0	0	0	0.0366876	0	0	0	0
Actinobacteria	0	0	0	0	0	0	0.03614	0	0	0	0
Actinobacteria	0	0	0	0	0	0	0.03614	0	0	0	0
Actinobacteria	0	0	0	0.0388896	0	0	0	0	0	0	0
Actinobacteria	0	0	0	0	0.03885	0	0	0	0	0	0
Actinobacteria	0.0238509	0	0	0.0143592	0	0	0	0	0	0	0
Actinobacteria	0	0.0319107	0	0	0	0	0	0	0	0	0
Actinobacteria	0	0	0	0	0	0	0.0339497	0	0	0	0
Actinobacteria	0.0366937	0	0	0	0	0	0	0	0	0	0
Actinobacteria	0	0	0	0	0	0	0.0328546	0	0	0	0
Actinobacteria	0	0.00360283	0	0	0.03108	0	0	0	0	0	0
Actinobacteria	0	0	0	0.0352997	0	0	0	0	0	0	0
Actinobacteria	0	0	0	0	0	0	0	0	0	0	0.0395715
Actinobacteria	0.034859	0	0	0	0	0	0	0	0	0	0
Actinobacteria	0	0	0	0	0	0	0	0	0	0	0.0388893
Actinobacteria	0.0336359	0	0	0	0	0	0	0	0	0	0
Actinobacteria	0	0	0	0	0	0	0	0	0	0	0.0368425
Actinobacteria	0.0324127	0	0	0	0	0	0	0	0	0	0
Actinobacteria	0	0.0272785	0	0	0	0	0	0	0	0	0
Actinobacteria	0	0	0	0	0	0	0.0290215	0	0	0	0
Actinobacteria	0.0318012	0	0	0	0	0	0	0	0	0	0
Actinobacteria	0.0146775	0	0	0	0	0.014378	0	0	0	0	0
Actinobacteria	0	0	0	0	0	0	0.028474	0	0	0	0
Actinobacteria	0	0	0	0	0	0	0	0	0	0	0
Actinobacteria	0	0	0	0	0	0	0	0	0	0	0.0354779
Actinobacteria	0	0	0	0	0	0	0.0279264	0	0	0	0
Actinobacteria	0	0	0	0	0	0	0.0279264	0	0	0	0
Actinobacteria	0	0	0	0	0	0	0.0279264	0	0	0	0
Actinobacteria	0.0146775	0	0	0.0149575	0	0	0	0	0	0	0
Actinobacteria	0	0	0	0	0	0	0	0	0	0	0.0334311
Actinobacteria	0	0.0247051	0	0	0	0	0	0	0	0	0
Actinobacteria	0	0	0.0114463	0	0	0.0107835	0	0	0.00538384	0	0
Actinobacteria	0	0	0	0	0	0.024648	0	0	0	0	0
Actinobacteria	0	0	0	0	0	0.0087295	0	0.0172244	0	0	0
Actinobacteria	0	0	0	0	0	0	0.0262837	0	0	0	0
Actinobacteria	0	0	0	0	0	0	0	0	0	0	0.0320666
Actinobacteria	0	0	0	0	0	0	0.0251885	0	0	0	0
Actinobacteria	0	0	0	0	0	0	0	0.0255588	0	0	0
Actinobacteria	0	0	0	0	0	0	0	0	0	0.0307146	0
Actinobacteria	0.0275202	0	0	0	0	0	0	0	0	0	0
Actinobacteria	0	0	0	0	0	0	0	0	0	0	0
Actinobacteria	0	0	0	0	0	0	0	0	0	0	0.0307021
Actinobacteria	0	0	0	0	0	0	0	0	0	0.0287115	0
Actinobacteria	0	0.0113232	0	0	0.0119539	0	0	0	0	0	0
Actinobacteria	0	0.0205876	0	0	0	0	0	0	0	0	0
Actinobacteria	0	0	0	0	0	0	0	0.0222251	0	0	0
Actinobacteria	0	0.0200729	0	0	0	0	0	0	0	0	0
Actinobacteria	0	0	0	0	0.02331	0	0	0	0	0	0
Actinobacteria	0	0	0	0	0	0	0.0213555	0	0	0	0
Actinobacteria	0.0232393	0	0	0	0	0	0	0	0	0	0
Actinobacteria	0	0.0195582	0	0	0	0	0	0	0	0	0
Actinobacteria	0	0	0	0.0227354	0	0	0	0	0	0	0
Actinobacteria	0.0226278	0	0	0	0	0	0	0	0	0	0
Actinobacteria	0	0	0	0	0	0.0189995	0	0	0	0	0
Actinobacteria	0	0	0	0	0	0.013351	0	0.00611189	0	0	0
Actinobacteria	0	0	0	0	0	0	0	0.0205582	0	0	0
Actinobacteria	0	0	0	0	0	0	0	0	0	0	0.0252439
Actinobacteria	0	0	0	0	0	0	0.0197127	0	0	0	0
Actinobacteria	0	0	0	0	0	0	0	0.0200026	0	0	0
Actinobacteria	0	0	0	0	0	0	0	0.0200026	0	0	0
Actinobacteria	0	0	0	0.0209405	0	0	0	0	0	0	0
Actinobacteria	0	0	0	0	0	0.0179725	0	0	0	0	0
Actinobacteria	0	0	0	0	0	0	0	0	0	0	0.0238794
Actinobacteria	0	0.0174994	0	0	0	0	0	0	0	0	0
Actinobacteria	0	0	0	0	0	0.017459	0	0	0	0	0
Actinobacteria	0	0	0.0154861	0	0	0.005135	0	0	0	0	0
Actinobacteria	0	0	0	0	0.0197239	0	0	0	0	0	0
Actinobacteria	0	0	0	0	0.0197239	0	0	0	0	0	0
Actinobacteria	0	0	0	0	0	0	0	0	0	0.0220344	0
Actinobacteria	0	0	0	0	0	0	0	0	0	0	0.0225148
Actinobacteria	0.00856185	0	0	0.0107694	0	0	0	0	0	0	0
Actinobacteria	0	0	0	0.0191456	0	0	0	0	0	0	0
Actinobacteria	0	0	0	0	0	0	0.0175224	0	0	0	0
Actinobacteria	0	0	0	0	0	0	0	0	0	0	0.0218326
Actinobacteria	0	0	0	0	0	0	0	0	0	0.020699	0
Actinobacteria	0.0183468	0	0	0	0	0	0	0	0	0	0
Actinobacteria	0	0	0	0	0	0	0	0.0166688	0	0	0
Actinobacteria	0	0.014926	0	0	0	0	0	0	0	0	0
Actinobacteria	0	0	0	0	0.0173331	0	0	0	0	0	0
Actinobacteria	0	0	0	0	0.0173331	0	0	0	0	0	0
Actinobacteria	0	0	0	0.0167524	0	0	0	0	0	0	0
Actinobacteria	0	0	0	0	0	0	0.0153321	0	0	0	0
Actinobacteria	0	0	0	0.00957281	0.00657462	0	0	0	0	0	0
Actinobacteria	0	0	0	0	0	0	0	0.0150019	0	0	0
Actinobacteria	0	0	0	0	0	0	0	0	0	0	0
Actinobacteria	0	0.0133819	0	0	0	0	0	0	0	0	0
Actinobacteria	0	0	0	0.0155558	0	0	0	0	0	0	0
Actinobacteria	0	0	0	0	0.01554	0	0	0	0	0	0
Actinobacteria	0	0	0	0	0	0.013351	0	0	0	0	0
Actinobacteria	0	0	0	0	0	0	0	0.0144463	0	0	0
Actinobacteria	0.015289	0	0	0	0	0	0	0	0	0	0
Actinobacteria	0	0	0	0	0	0	0.0136894	0	0	0	0
Actinobacteria	0.0146775	0	0	0	0	0	0	0	0	0	0
Actinobacteria	0	0	0	0	0.0143446	0	0	0	0	0	0
Actinobacteria	0	0	0	0	0	0	0	0	0	0.016025	0
Actinobacteria	0.0140659	0	0	0	0	0	0	0	0	0	0
Actinobacteria	0	0.00514689	0	0	0	0.0066755	0	0	0	0	0
Actinobacteria	0	0	0.0154861	0	0	0	0	0	0	0	0
Actinobacteria	0	0	0	0	0.0137469	0	0	0	0	0	0
Actinobacteria	0	0	0	0	0.0137469	0	0	0	0	0	0
Actinobacteria	0	0	0	0	0.0137469	0	0	0	0	0	0
Actinobacteria	0	0	0	0	0	0	0	0.0127794	0	0	0
Actinobacteria	0	0	0	0	0	0	0	0	0	0	0.0156922
Actinobacteria	0	0	0	0.0131626	0	0	0	0	0	0	0
Actinobacteria	0	0	0	0	0	0.011297	0	0	0	0	0
Actinobacteria	0	0	0	0	0	0	0	0.0122238	0	0	0
Actinobacteria	0	0	0	0	0	0	0	0	0	0.0146896	0
Actinobacteria	0	0	0	0	0	0	0	0	0	0	0.0150099
Actinobacteria	0.0128428	0	0	0	0	0	0	0	0	0	0
Actinobacteria	0.0128428	0	0	0	0	0	0	0	0	0	0
Actinobacteria	0	0	0	0	0.0125516	0	0	0	0	0	0
Actinobacteria	0	0	0	0	0	0	0.0114991	0	0	0	0
Actinobacteria	0	0.0102938	0	0	0	0	0	0	0	0	0
Actinobacteria	0	0	0.0134662	0	0	0	0	0	0	0	0
Actinobacteria	0	0	0	0	0	0	0	0	0.0107677	0	0
Actinobacteria	0	0	0	0.0113677	0	0	0	0	0	0	0
Actinobacteria	0	0	0	0	0	0	0	0	0	0	0.0129631
Actinobacteria	0	0	0	0	0	0	0	0	0	0	0.0129631
Actinobacteria	0.0110081	0	0	0	0	0	0	0	0	0	0
Actinobacteria	0	0	0.0121196	0	0	0	0	0	0	0	0
Actinobacteria	0	0	0.0121196	0	0	0	0	0	0	0	0
Actinobacteria	0.0103965	0	0	0	0	0	0	0	0	0	0
Actinobacteria	0.0103965	0	0	0	0	0	0	0	0	0	0
Actinobacteria	0	0.00823503	0	0	0	0	0	0	0	0	0
Actinobacteria	0	0	0.010773	0	0	0	0	0	0	0	0
Actinobacteria	0	0	0	0.00957281	0	0	0	0	0	0	0
Actinobacteria	0	0	0	0	0.00956309	0	0	0	0	0	0
Actinobacteria	0	0	0	0	0	0	0	0.00889002	0	0	0
Actinobacteria	0	0	0	0	0	0	0	0	0.00861415	0	0
Actinobacteria	0	0	0	0	0	0	0	0	0	0.0106833	0
Actinobacteria	0	0	0	0	0	0	0	0	0	0.0106833	0
Actinobacteria	0	0	0	0	0	0	0	0	0	0	0
Actinobacteria	0	0	0	0	0	0	0	0	0	0	0
Actinobacteria	0.00917341	0	0	0	0	0	0	0	0	0	0
Actinobacteria	0.00917341	0	0	0	0	0	0	0	0	0	0
Actinobacteria	0.00917341	0	0	0	0	0	0	0	0	0	0
Actinobacteria	0	0.00772034	0	0	0	0	0	0	0	0	0
Actinobacteria	0	0	0	0	0.00896539	0	0	0	0	0	0
Actinobacteria	0	0	0	0	0.00896539	0	0	0	0	0	0
Actinobacteria	0	0	0	0	0	0	0.00821364	0	0	0	0
Actinobacteria	0	0	0	0	0	0	0	0	0	0	0
Actinobacteria	0	0	0	0	0	0	0	0	0	0	0.010234
Actinobacteria	0	0.00720565	0	0	0	0	0	0	0	0	0
Actinobacteria	0	0.00720565	0	0	0	0	0	0	0	0	0
Actinobacteria	0	0	0.00942634	0	0	0	0	0	0	0	0
Actinobacteria	0	0	0	0	0	0	0	0.00777877	0	0	0
Actinobacteria	0	0	0	0	0	0	0	0.00777877	0	0	0
Actinobacteria	0	0.00669096	0	0	0	0	0	0	0	0	0
Actinobacteria	0	0	0	0	0.00777001	0	0	0	0	0	0
Actinobacteria	0	0	0	0	0	0	0	0	0.00699899	0	0
Actinobacteria	0.00733873	0	0	0	0	0	0	0	0	0	0
Actinobacteria	0	0.00617627	0	0	0	0	0	0	0	0	0
Actinobacteria	0	0	0	0.00717961	0	0	0	0	0	0	0
Actinobacteria	0	0	0	0	0.00717232	0	0	0	0	0	0
Actinobacteria	0	0	0	0	0.00717232	0	0	0	0	0	0
Actinobacteria	0	0	0	0	0.00717232	0	0	0	0	0	0
Actinobacteria	0	0	0	0	0.00717232	0	0	0	0	0	0
Actinobacteria	0	0	0	0	0	0	0.00657091	0	0	0	0
Actinobacteria	0	0	0	0	0	0	0	0	0	0	0.00818721
Actinobacteria	0.00672717	0	0	0	0	0	0	0	0	0	0
Actinobacteria	0	0	0	0	0	0	0	0.00611189	0	0	0
Actinobacteria	0	0	0	0	0	0	0	0	0	0.00734479	0
Actinobacteria	0.00611561	0	0	0	0	0	0	0	0	0	0
Actinobacteria	0.00611561	0	0	0	0	0	0	0	0	0	0
Actinobacteria	0	0	0	0	0.00597693	0	0	0	0	0	0
Actinobacteria	0	0	0	0	0	0.005135	0	0	0	0	0
Actinobacteria	0	0	0	0	0	0	0.00547576	0	0	0	0
Actinobacteria	0	0	0	0	0	0	0	0	0	0	0.00682268
Actinobacteria	0	0	0	0	0	0.0046215	0	0	0	0	0
Actinobacteria	0	0	0	0	0.00478154	0	0	0	0	0	0
Actinobacteria	0.00428093	0	0	0	0	0	0	0	0	0	0
Actinobacteria	0	0	0	0	0.00418385	0	0	0	0	0	0
Actinobacteria	0	0	0	0	0	0	0.00383303	0	0	0	0
Actinobacteria	0	0	0	0	0.00358616	0	0	0	0	0	0
Actinobacteria	0	0.00257345	0	0	0	0	0	0	0	0	0
Actinobacteria	0	0	0	0.0023932	0	0	0	0	0	0	0
Actinobacteria	0.00183468	0	0	0	0	0	0	0	0	0	0
Actinobacteria	0	0	0	0	0.00179308	0	0	0	0	0	0
Actinobacteria	0	0	0	0	0	0	0	0	0.00161515	0	0
AD3	0	0	0	0.0011966	0	0.005135	0.00328546	0.0316707	0.0123828	0.196974	0.275636
AD3	0	0	0	0	0	0	0	0	0.0150748	0.0747833	0.119397
AD3	0	0	0	0	0	0	0	0	0	0	0.0504878
AD3	0	0	0	0	0	0	0	0	0	0.00600937	0
AD3	0	0	0	0	0	0	0	0	0	0	0
AD3	0.0318012	0.0211023	0	0.0430777	0.0197239	0	0.0224506	0	0	0.0280437	0
AD3	0	0	0	0	0	0	0	0	0	0	0
AD3	0	0	0	0	0	0	0	0	0	0	0
AD3	0	0	0	0	0	0	0	0	0	0	0
AD3	0	0	0	0	0	0	0	0	0	0	0
AD3	0	0	0	0	0	0	0	0	0	0	0.0300198
AD3	0	0	0	0	0	0.015405	0	0	0	0	0
AD3	0	0	0	0	0	0	0	0	0	0	0
AD3	0	0	0	0	0	0	0	0	0	0	0
AD3	0	0	0	0	0	0	0	0.0127794	0	0	0
AD3	0	0	0	0	0	0	0	0	0	0	0
AD3	0	0	0.0114463	0	0	0	0	0	0	0	0
AD3	0	0	0	0	0	0.0077025	0	0	0	0	0
AD3	0	0	0	0	0	0	0	0	0	0.0100156	0
AD3	0	0	0	0	0	0	0	0	0	0	0
AD3	0	0	0	0	0	0	0	0	0	0	0.00886948
AD3	0	0	0	0	0	0	0	0	0	0.00734479	0
AD3	0	0	0	0	0	0	0	0	0	0.00467396	0
AD3	0	0	0	0	0	0	0	0	0.00215354	0	0
Armatimonadetes	0.0996844	0.023161	0	0.0430777	0.0400454	0.0261885	0.0602334	0.0455614	0	0.0133542	0
Armatimonadetes	0	0	0.0316456	0	0	0.0693225	0	0	0.0538384	0	0
Armatimonadetes	0.0336359	0.0221316	0	0.0197439	0.0179308	0	0.0405206	0.0194469	0	0	0
Armatimonadetes	0	0.0174994	0.0201993	0	0	0.03081	0	0.0438945	0.0134596	0	0
Armatimonadetes	0	0	0	0.0424794	0.0454247	0	0	0.0305595	0	0	0
Armatimonadetes	0.075222	0	0	0.0209405	0	0	0.0125943	0	0	0	0
Armatimonadetes	0	0.0334548	0	0	0.0322754	0	0.0383303	0	0	0	0
Armatimonadetes	0	0	0	0	0.04662	0.0046215	0	0.0161132	0	0	0.0115986
Armatimonadetes	0	0	0	0	0	0.0261885	0.0104039	0.0300038	0	0	0
Armatimonadetes	0.0360821	0	0	0.0293167	0	0	0	0	0	0	0
Armatimonadetes	0	0	0	0	0	0.021567	0.0104039	0.0255588	0	0	0
Armatimonadetes	0	0	0.0228925	0	0	0.0200265	0	0.0183357	0	0	0
Armatimonadetes	0	0	0.0336655	0	0	0	0	0	0.0269192	0	0
Armatimonadetes	0.0110081	0.0185288	0	0	0	0.015405	0	0.00777877	0	0	0
Armatimonadetes	0.00856185	0.0154407	0	0.0233337	0	0	0.00821364	0	0	0	0
Armatimonadetes	0	0.0159554	0	0	0.0191262	0	0.00930879	0.00500064	0	0	0
Armatimonadetes	0.0195699	0	0	0.0293167	0	0	0	0	0	0	0
Armatimonadetes	0.0318012	0	0	0	0	0	0.0120467	0	0	0	0
Armatimonadetes	0	0	0	0	0	0.026702	0	0.0122238	0	0	0
Armatimonadetes	0	0	0.0114463	0	0	0.0148915	0	0	0.013998	0	0
Armatimonadetes	0	0	0	0.0233337	0	0	0.01807	0	0	0	0
Armatimonadetes	0	0	0	0	0	0.036972	0	0	0	0	0
Armatimonadetes	0	0	0.0464584	0	0	0	0	0	0	0	0
Armatimonadetes	0	0.0113232	0	0.0137609	0.0131492	0	0	0	0	0	0
Armatimonadetes	0	0	0	0	0.0364593	0	0	0	0	0	0
Armatimonadetes	0	0	0	0.0329065	0	0	0	0	0	0	0
Armatimonadetes	0	0	0	0	0.0328731	0	0	0	0	0	0
Armatimonadetes	0	0	0	0	0	0.0282425	0	0	0	0	0
Armatimonadetes	0.0103965	0.00720565	0	0	0	0	0.0125943	0	0	0	0
Armatimonadetes	0	0	0	0	0	0	0.0295691	0	0	0	0
Armatimonadetes	0.0226278	0	0	0.00897451	0	0	0	0	0	0	0
Armatimonadetes	0	0	0	0	0	0.017459	0	0.0100013	0	0	0
Armatimonadetes	0	0	0.0215459	0	0	0	0	0	0.0102293	0	0
Armatimonadetes	0	0	0	0	0	0	0	0	0.0269192	0	0
Armatimonadetes	0	0	0	0	0	0.02054	0	0.00500064	0	0	0
Armatimonadetes	0	0	0	0	0	0.014378	0	0	0.0113061	0	0
Armatimonadetes	0	0	0	0.0287184	0	0	0	0	0	0	0
Armatimonadetes	0	0	0	0	0	0	0.0251885	0	0	0	0
Armatimonadetes	0.0165121	0	0	0	0	0	0.00930879	0	0	0	0
Armatimonadetes	0	0	0	0	0	0.016432	0	0.00611189	0	0	0
Armatimonadetes	0	0	0	0	0	0	0	0.0116682	0.0118444	0	0
Armatimonadetes	0	0	0	0	0	0.019513	0	0	0	0	0
Armatimonadetes	0	0	0.0114463	0	0	0.0097565	0	0	0	0	0
Armatimonadetes	0	0	0	0.0215388	0	0	0	0	0	0	0
Armatimonadetes	0	0	0	0	0	0.0169455	0	0	0	0	0
Armatimonadetes	0.0195699	0	0	0	0	0	0	0	0	0	0
Armatimonadetes	0	0	0	0	0.0191262	0	0	0	0	0	0
Armatimonadetes	0	0	0	0	0	0	0	0.01778	0	0	0
Armatimonadetes	0	0	0	0	0	0	0	0	0.0172283	0	0
Armatimonadetes	0.0189584	0	0	0	0	0	0	0	0	0	0
Armatimonadetes	0.0189584	0	0	0	0	0	0	0	0	0	0
Armatimonadetes	0	0	0	0.0185473	0	0	0	0	0	0	0
Armatimonadetes	0	0	0	0	0	0	0	0	0	0	0.0211503
Armatimonadetes	0	0	0	0	0.0179308	0	0	0	0	0	0
Armatimonadetes	0	0	0	0	0	0.015405	0	0	0	0	0
Armatimonadetes	0.00489249	0	0	0.0125643	0	0	0	0	0	0	0
Armatimonadetes	0	0	0	0	0	0.0097565	0	0.00555627	0	0	0
Armatimonadetes	0	0	0	0	0	0	0	0.00388939	0.0118444	0	0
Armatimonadetes	0	0.0144113	0	0	0	0	0	0	0	0	0
Armatimonadetes	0	0.00720565	0	0	0.0083677	0	0	0	0	0	0
Armatimonadetes	0	0.00514689	0	0	0.0107585	0	0	0	0	0	0
Armatimonadetes	0	0	0	0	0	0.014378	0	0	0	0	0
Armatimonadetes	0	0	0	0	0	0	0	0.0155575	0	0	0
Armatimonadetes	0	0	0	0	0	0	0	0	0	0	0.0191035
Armatimonadetes	0.0165121	0	0	0	0	0	0	0	0	0	0
Armatimonadetes	0.0165121	0	0	0	0	0	0	0	0	0	0
Armatimonadetes	0	0	0	0	0.0161377	0	0	0	0	0	0
Armatimonadetes	0	0	0	0	0	0	0	0	0.013998	0	0
Armatimonadetes	0	0	0	0	0	0	0	0	0	0	0.017739
Armatimonadetes	0	0.0128672	0	0	0	0	0	0	0	0	0
Armatimonadetes	0	0.00360283	0	0	0.0107585	0	0	0	0	0	0
Armatimonadetes	0.0146775	0	0	0	0	0	0	0	0	0	0
Armatimonadetes	0	0	0	0	0	0	0	0.013335	0	0	0
Armatimonadetes	0	0	0	0	0.0137469	0	0	0	0	0	0
Armatimonadetes	0.0134543	0	0	0	0	0	0	0	0	0	0
Armatimonadetes	0	0.00617627	0	0	0	0	0.00547576	0	0	0	0
Armatimonadetes	0	0	0	0	0.0125516	0	0	0	0	0	0
Armatimonadetes	0	0	0	0	0	0.0107835	0	0	0	0	0
Armatimonadetes	0.0122312	0	0	0	0	0	0	0	0	0	0
Armatimonadetes	0	0.0102938	0	0	0	0	0	0	0	0	0
Armatimonadetes	0	0.0102938	0	0	0	0	0	0	0	0	0
Armatimonadetes	0	0	0	0	0	0	0.0109515	0	0	0	0
Armatimonadetes	0.0116197	0	0	0	0	0	0	0	0	0	0
Armatimonadetes	0	0.00977909	0	0	0	0	0	0	0	0	0
Armatimonadetes	0	0	0	0.0113677	0	0	0	0	0	0	0
Armatimonadetes	0	0	0	0	0	0	0	0.0105569	0	0	0
Armatimonadetes	0.00672717	0	0	0.00418811	0	0	0	0	0	0	0
Armatimonadetes	0	0.00926441	0	0	0	0	0	0	0	0	0
Armatimonadetes	0	0	0	0	0.0107585	0	0	0	0	0	0
Armatimonadetes	0	0	0	0	0	0	0.00985637	0	0	0	0
Armatimonadetes	0	0	0	0	0	0	0	0.0100013	0	0	0
Armatimonadetes	0	0.00874972	0	0	0	0	0	0	0	0	0
Armatimonadetes	0	0	0	0	0	0.0087295	0	0	0	0	0
Armatimonadetes	0	0	0	0	0	0	0	0	0	0	0.0115986
Armatimonadetes	0	0	0	0.00957281	0	0	0	0	0	0	0
Armatimonadetes	0	0	0	0	0.00956309	0	0	0	0	0	0
Armatimonadetes	0.00917341	0	0	0	0	0	0	0	0	0	0
Armatimonadetes	0	0	0	0	0.00896539	0	0	0	0	0	0
Armatimonadetes	0	0	0	0	0	0	0	0	0	0	0
Armatimonadetes	0	0.00720565	0	0	0	0	0	0	0	0	0
Armatimonadetes	0	0	0	0	0	0	0	0	0.00753738	0	0
Armatimonadetes	0	0	0	0	0	0	0	0	0	0.00934792	0
Armatimonadetes	0	0	0	0	0	0	0.00711849	0	0	0	0
Armatimonadetes	0	0	0	0	0.00478154	0.002054	0	0	0	0	0
Armatimonadetes	0	0	0	0.00658131	0	0	0	0	0	0	0
Armatimonadetes	0	0	0	0	0.00358616	0.0025675	0	0	0	0	0
Armatimonadetes	0	0	0	0	0	0	0.00602334	0	0	0	0
Armatimonadetes	0	0	0	0	0	0	0	0	0	0.00734479	0
Armatimonadetes	0	0	0	0	0	0	0	0	0	0	0
Armatimonadetes	0	0	0	0.00598301	0	0	0	0	0	0	0
Armatimonadetes	0	0	0	0	0	0.005135	0	0	0	0	0
Armatimonadetes	0	0	0	0	0	0	0.00547576	0	0	0	0
Armatimonadetes	0	0.0046322	0	0	0	0	0	0	0	0	0
Armatimonadetes	0	0	0	0	0.00537924	0	0	0	0	0	0
Armatimonadetes	0	0	0	0	0	0	0	0.00500064	0	0	0
Armatimonadetes	0	0	0.00538648	0	0	0	0	0	0	0	0
Armatimonadetes	0.00428093	0	0	0	0	0	0	0	0	0	0
Armatimonadetes	0	0	0	0.00418811	0	0	0	0	0	0	0
Armatimonadetes	0	0	0	0	0	0.0035945	0	0	0	0	0
Armatimonadetes	0	0	0	0	0	0	0.00383303	0	0	0	0
Armatimonadetes	0	0	0	0	0	0.003081	0	0	0	0	0
Armatimonadetes	0	0	0	0	0	0	0	0	0	0.00400625	0
Armatimonadetes	0.0030578	0	0	0	0	0	0	0	0	0	0
Armatimonadetes	0	0	0	0	0	0	0	0	0	0.00267083	0
Armatimonadetes	0	0	0	0	0	0	0	0	0	0	0.00272907
Armatimonadetes	0	0	0	0	0	0	0	0	0	0	0
Armatimonadetes	0	0	0	0	0	0	0	0	0	0	0.0020468
Armatimonadetes	0	0	0	0	0	0	0	0.00111125	0	0	0
Bacteroidetes	0.135767	0	0	0.0203422	0	0	0	0	0	0	0
Bacteroidetes	0	0	0.0821438	0	0	0.0261885	0	0	0.032303	0	0
Bacteroidetes	0	0	0.0343388	0	0	0	0	0	0	0	0
Bacteroidetes	0	0	0	0	0	0.0097565	0	0.00889002	0	0.00267083	0
Bacteroidetes	0	0.0133819	0	0	0	0	0	0	0	0	0
Bacteroidetes	0	0	0	0	0	0	0	0	0	0	0.017739
Bacteroidetes	0	0	0	0	0	0	0	0.0127794	0	0	0
Bacteroidetes	0	0	0	0	0	0.0097565	0	0	0	0	0
Bacteroidetes	0	0	0	0	0	0.009243	0	0	0	0	0
Bacteroidetes	0	0	0	0	0	0.0087295	0	0	0	0	0
Bacteroidetes	0	0	0.010773	0	0	0	0	0	0	0	0
Bacteroidetes	0	0	0.00875303	0	0	0	0	0	0	0	0
Bacteroidetes	0	0.00566158	0	0	0	0	0	0	0	0	0
Bacteroidetes	0	0.00308814	0.00134662	0	0	0	0	0	0	0	0
Bacteroidetes	0	0	0	0	0.00418385	0	0	0	0	0	0
Bacteroidetes	0	0.00308814	0	0	0	0	0	0	0	0	0
Bacteroidetes	0	0	0	0	0	0	0	0	0.00269192	0	0
Bacteroidetes	0	0.236242	0.0175061	0	0.0771024	0.033891	0.193842	0.0972346	0.0242273	0	0
Bacteroidetes	0	0.142054	0	0	0.406431	0.016432	0.0366876	0	0	0	0
Bacteroidetes	0	0.218228	0	0.0472658	0.155998	0	0.121014	0	0	0	0.020468
Bacteroidetes	0	0	0	0.473854	0.0555854	0	0	0	0	0	0.00886948
Bacteroidetes	0	0.0262492	0	0	0.189469	0	0.263932	0	0	0	0
Bacteroidetes	0	0.0514689	0	0	0	0	0.386041	0.0200026	0.00430707	0	0
Bacteroidetes	0.0440324	0.0586746	0.028279	0.0335048	0.0615624	0.031837	0.0432585	0.0683421	0.0183051	0.0313823	0.0654977
Bacteroidetes	0	0.152348	0.0201993	0	0	0.0816465	0.0290215	0.108347	0	0.0080125	0.0272907
Bacteroidetes	0.154725	0.0638215	0	0.0586335	0.0585739	0	0.0832316	0	0	0	0
Bacteroidetes	0	0	0	0	0	0	0	0.328375	0.0565303	0	0
Bacteroidetes	0	0.0561011	0.0067331	0	0.14763	0	0.0783034	0.0627858	0.0236889	0	0
Bacteroidetes	0	0.0334548	0.0228925	0	0	0.202319	0	0.0733427	0.0215354	0	0
Bacteroidetes	0.0923457	0	0	0.0885485	0	0.062647	0.0405206	0.050562	0	0	0.0361602
Bacteroidetes	0	0.0329401	0	0.0562403	0.11655	0	0.0821364	0	0	0.0080125	0.0238794
Bacteroidetes	0	0	0	0	0	0	0.271598	0	0	0	0
Bacteroidetes	0	0	0	0.0161541	0.0585739	0	0.120467	0.0305595	0.0129212	0	0.0293375
Bacteroidetes	0	0	0	0	0.273146	0	0	0	0	0	0
Bacteroidetes	0.184691	0	0	0.0705995	0	0	0.00930879	0	0	0	0
Bacteroidetes	0.0220162	0.0782328	0.00471317	0	0.0251031	0	0.0854219	0	0	0.0227021	0
Bacteroidetes	0.0709411	0.059704	0	0.0586335	0	0	0.021903	0.0244476	0	0	0
Bacteroidetes	0	0.0576452	0.0801239	0	0	0.0744575	0.0175224	0	0	0	0
Bacteroidetes	0.0373052	0.0967616	0	0.0245303	0.00956309	0	0.0372352	0	0	0.0166927	0
Bacteroidetes	0	0	0.0552114	0	0	0.055458	0	0.0755652	0.0360717	0	0
Bacteroidetes	0.0318012	0.0509542	0	0.0245303	0.0245054	0.026702	0.0344973	0.0244476	0	0	0
Bacteroidetes	0.034859	0.0319107	0	0.114874	0.0454247	0	0	0	0	0	0
Bacteroidetes	0.135767	0	0	0	0	0	0.0848743	0	0	0	0
Bacteroidetes	0	0.0396311	0	0	0	0.107835	0	0.0477839	0	0	0
Bacteroidetes	0	0.0838943	0	0	0.0352639	0.0138645	0.0624237	0	0	0	0
Bacteroidetes	0	0.0566158	0.0215459	0	0	0.056485	0.0104039	0.050562	0	0	0
Bacteroidetes	0	0	0.0242392	0	0	0.119132	0	0.0233363	0.0274576	0	0
Bacteroidetes	0.0409746	0.014926	0.00269324	0.067608	0.00537924	0	0.0235458	0.0472283	0.00538384	0	0
Bacteroidetes	0	0.0247051	0	0	0.0215169	0	0.14675	0	0	0	0
Bacteroidetes	0	0	0	0	0	0	0.150036	0.0277813	0	0	0
Bacteroidetes	0	0	0	0	0	0.0323505	0.103492	0.0272257	0.0118444	0	0
Bacteroidetes	0	0	0	0	0.179308	0	0	0	0	0	0
Bacteroidetes	0	0.0638215	0	0	0	0.029783	0.0224506	0.0344488	0	0	0
Bacteroidetes	0.00550405	0.0252198	0.0249125	0	0	0.005135	0.0470915	0.0305595	0.00861415	0	0.0143276
Bacteroidetes	0	0.0524983	0	0	0	0.0189995	0.032307	0.032782	0	0	0.0163744
Bacteroidetes	0.0825607	0	0	0	0.083677	0	0	0	0	0	0
Bacteroidetes	0.115585	0	0	0.0197439	0	0	0.0273788	0	0	0	0
Bacteroidetes	0	0.0535277	0	0	0	0	0.0476391	0.0366714	0	0	0.010234
Bacteroidetes	0	0.0509542	0	0	0.068137	0	0.0246409	0.00722315	0	0	0
Bacteroidetes	0	0.0190435	0	0	0.127309	0	0.00711849	0	0	0	0
Bacteroidetes	0	0	0	0	0.153607	0	0	0	0	0	0
Bacteroidetes	0.040363	0	0	0.0592318	0	0	0.0459964	0	0	0	0
Bacteroidetes	0	0	0	0	0	0	0	0.136129	0	0	0
Bacteroidetes	0	0	0.0552114	0	0	0.0672685	0	0	0.0123828	0.00400625	0
Bacteroidetes	0.0562636	0.0386017	0	0.0185473	0	0	0.0224506	0	0	0	0
Bacteroidetes	0.0171237	0.0895559	0	0	0.0209193	0	0	0	0	0	0
Bacteroidetes	0	0.11529	0.00269324	0	0	0	0	0	0	0	0
Bacteroidetes	0	0	0	0	0.133286	0	0	0	0	0	0
Bacteroidetes	0	0.0653655	0	0	0.0549877	0	0	0	0	0	0
Bacteroidetes	0.0281318	0.038087	0	0.0394879	0.0149423	0	0	0	0	0	0
Bacteroidetes	0	0.0586746	0	0	0	0	0.0531149	0	0	0	0
Bacteroidetes	0.0159006	0	0	0.0352997	0.0621601	0	0.00766607	0	0	0	0
Bacteroidetes	0.0721642	0	0	0.0478641	0	0	0	0	0	0	0
Bacteroidetes	0	0	0	0	0	0	0.107873	0	0	0	0
Bacteroidetes	0	0	0	0.0358981	0.0794932	0	0	0	0	0	0
Bacteroidetes	0	0	0	0	0.0227123	0	0.0837792	0	0	0	0
Bacteroidetes	0.116197	0	0	0	0	0	0	0	0	0	0
Bacteroidetes	0	0	0	0	0	0	0.101302	0	0	0	0
Bacteroidetes	0	0.0319107	0	0	0	0	0.0410682	0.00889002	0	0	0.0211503
Bacteroidetes	0	0.0283079	0	0	0.0531947	0.008216	0.0114991	0	0	0	0
Bacteroidetes	0	0	0	0.0729927	0.0340685	0	0	0	0	0	0
Bacteroidetes	0	0.0334548	0	0	0.0633554	0	0	0	0	0	0
Bacteroidetes	0	0	0	0	0.0741139	0	0.0251885	0	0	0	0
Bacteroidetes	0	0.0391164	0	0	0.0113562	0	0.0377828	0.00277813	0	0	0
Bacteroidetes	0	0.0118379	0	0	0	0	0.0158797	0.0438945	0.00915253	0.0140219	0
Bacteroidetes	0.0373052	0	0	0.0370947	0	0	0.0208079	0	0	0	0
Bacteroidetes	0	0.0241904	0.00269324	0	0.01554	0	0.0273788	0.01778	0	0	0
Bacteroidetes	0	0	0.10369	0	0	0	0	0	0	0	0
Bacteroidetes	0.0917341	0	0	0	0	0	0	0	0	0	0
Bacteroidetes	0	0	0	0	0.0878609	0	0	0	0	0	0
Bacteroidetes	0	0.0190435	0	0.0107694	0.0400454	0.007189	0	0.00555627	0	0	0
Bacteroidetes	0.0122312	0.0123525	0	0	0	0	0.0104039	0.0316707	0.0118444	0	0
Bacteroidetes	0	0	0	0	0	0	0	0	0.0565303	0	0.0252439
Bacteroidetes	0	0.0607333	0	0	0	0.01027	0	0	0	0	0
Bacteroidetes	0	0	0	0.0257269	0.0561831	0	0	0	0	0	0
Bacteroidetes	0	0.0154407	0	0	0.0322754	0	0.0186176	0	0	0	0.0109163
Bacteroidetes	0	0.0319107	0.00605979	0	0	0	0.0301167	0	0.00376869	0	0
Bacteroidetes	0	0	0	0	0	0	0.0629713	0	0	0.0100156	0
Bacteroidetes	0.0415861	0	0	0	0.0358616	0	0	0	0	0	0
Bacteroidetes	0	0	0	0.0765825	0	0	0	0	0	0	0
Bacteroidetes	0	0.0247051	0	0	0.04662	0	0	0	0	0	0
Bacteroidetes	0	0	0	0.0711978	0	0	0	0	0	0	0
Bacteroidetes	0	0	0	0	0	0	0.0651616	0	0	0	0
Bacteroidetes	0.0446439	0	0.0127929	0	0	0	0	0	0	0	0.0170567
Bacteroidetes	0.0709411	0	0	0	0	0	0	0	0	0	0
Bacteroidetes	0	0.0283079	0	0	0	0.0107835	0.0136894	0	0	0	0.010234
Bacteroidetes	0	0	0	0	0.0693324	0	0	0	0	0	0
Bacteroidetes	0.0342474	0	0	0.0347014	0	0	0	0	0	0	0
Bacteroidetes	0	0.0293373	0	0	0.0119539	0	0.0197127	0	0	0	0
Bacteroidetes	0	0	0	0	0	0	0.060781	0	0	0	0
Bacteroidetes	0.00244624	0	0	0	0	0	0.0553052	0	0	0	0
Bacteroidetes	0	0	0	0.00717961	0.0549877	0	0	0	0	0	0
Bacteroidetes	0	0	0	0	0	0	0.0514722	0.00555627	0	0	0
Bacteroidetes	0	0.00772034	0	0	0.03885	0	0.0109515	0	0	0	0
Bacteroidetes	0	0.0509542	0	0	0	0	0	0	0	0	0
Bacteroidetes	0.0415861	0	0	0	0	0	0.0109515	0	0	0	0
Bacteroidetes	0	0	0.0242392	0	0	0.0313235	0	0	0	0	0
Bacteroidetes	0.0122312	0	0	0.00957281	0.00956309	0	0.0240934	0	0	0	0
Bacteroidetes	0	0.00411751	0	0	0.0245054	0.009243	0.0120467	0.00388939	0	0	0
Bacteroidetes	0	0	0	0	0.0567808	0	0	0	0	0	0
Bacteroidetes	0	0	0	0	0	0	0	0	0.0511465	0	0
Bacteroidetes	0	0.0211023	0	0	0	0.0035945	0.00328546	0.0166688	0.00538384	0	0
Bacteroidetes	0	0	0	0	0.0555854	0	0	0	0	0	0
Bacteroidetes	0.00611561	0	0	0	0	0	0.0213555	0.0238919	0	0	0
Bacteroidetes	0	0.0473514	0	0	0	0	0	0	0	0	0
Bacteroidetes	0	0.0164701	0	0	0	0.03081	0	0	0	0	0
Bacteroidetes	0	0.0138966	0	0	0.0179308	0	0.0191652	0	0	0	0
Bacteroidetes	0	0	0	0	0	0.0220805	0	0.013335	0.0129212	0	0
Bacteroidetes	0	0	0	0	0.0531947	0	0	0	0	0	0
Bacteroidetes	0	0.0169847	0	0	0	0.0087295	0.0109515	0.0100013	0	0	0
Bacteroidetes	0	0.00360283	0	0	0	0	0.014237	0.0305595	0	0	0
Bacteroidetes	0	0.0118379	0	0.0155558	0.00956309	0	0.0120467	0	0	0	0
Bacteroidetes	0	0	0	0	0	0	0	0	0	0	0.0593573
Bacteroidetes	0	0	0.0208726	0	0	0.0282425	0	0	0	0	0
Bacteroidetes	0	0	0	0	0.0514016	0	0	0	0	0	0
Bacteroidetes	0	0	0	0	0.0508039	0	0	0	0	0	0
Bacteroidetes	0	0	0	0	0.0508039	0	0	0	0	0	0
Bacteroidetes	0	0.0185288	0	0	0.0119539	0	0.014237	0	0	0	0
Bacteroidetes	0.0140659	0	0	0.00957281	0	0	0	0.0233363	0	0	0
Bacteroidetes	0.0489249	0	0	0	0	0	0	0	0	0	0
Bacteroidetes	0	0.0195582	0	0	0	0.003081	0.00438061	0.0150019	0	0	0
Bacteroidetes	0	0	0	0	0	0	0.0240934	0.0188913	0	0	0
Bacteroidetes	0	0.0123525	0	0	0	0.0035945	0.0251885	0	0	0	0
Bacteroidetes	0.0464786	0	0	0	0	0	0	0	0	0	0
Bacteroidetes	0	0.0386017	0	0	0	0	0	0	0	0	0
Bacteroidetes	0.0256856	0	0	0.0191456	0	0	0	0	0	0	0
Bacteroidetes	0	0	0	0	0	0	0.0399731	0	0	0	0
[truncated: 7,936 more rows]

## Sheet: meta data
Sample details	Peat	Soil Depth (cm)
WPSBG01_10f	Intact bog	10
WPSBG01_30f	Intact bog	30
WPSBG01_60f	Intact bog	60
WPSBG02_10f	Intact bog	10
WPSBG02_30f	Intact bog	30
WPSBG02_60f	Intact bog	60
WPSBG03_10f	Intact bog	10
WPSBG03_30f	Intact bog	30
WPSBG03_60f	Intact bog	60
WPSBG04_10f	Dried peat	10
WPSBG06_10f	Dried peat	10
Note: data is relative abundaces
